# Supplementary material for: A cross-species atlas of the dorsal vagal complex reveals neural mediators of the effects of cagrilintide on energy balance
Source: Nat Metab. 2026 Jun 8;8(6):1350–67. doi: 10.1038/s42255-026-01539-3 (PMC13303089; doi:10.1038/s42255-026-01539-3)
Supplement: Supplementary file 3 — Number of animals per treatment for each species. [file 42255_2026_1539_MOESM3_ESM.xlsx]

## Sheet: Table 1 (number_animals_per_tre
	Macaque	Mouse	Rat
A1213 Acute	0	6	0
A1213 Subchronic	0	6	0
A833 Acute	0	6	11
A833 Subchronic	0	6	10
Lean Acute	0	6	6
Semaglutide (Ludwig et. al 2021)	0	8	0
Vehicle (Ludwig et. al 2021)	0	6	0
Vehicle Acute	0	6	10
Vehicle Subchronic	0	6	0
Weight-matched (Ludwig et. al 2021)	0	5	0
Weight-matched Subchronic	0	6	11
Untreated	11	0	0
