# Supplementary material for: A cross-species atlas of the dorsal vagal complex reveals neural mediators of the effects of cagrilintide on energy balance
Source: Nat Metab. 2026 Jun 8;8(6):1350–67. doi: 10.1038/s42255-026-01539-3 (PMC13303089; doi:10.1038/s42255-026-01539-3)
Supplement: Supplementary file 4 — Number of neuronal and glial cells per treatment for each species. [file 42255_2026_1539_MOESM4_ESM.xlsx]

## Sheet: Table 2 (number_cells_per_treat
	Macaque	Mouse	Rat	Cell group
A1213 Acute	0	10106	0	Neuron
A1213 Subchronic	0	12665	0	Neuron
A833 Acute	0	10717	26368	Neuron
A833 Subchronic	0	8386	22400	Neuron
Lean Acute	0	11524	12398	Neuron
Semaglutide (Ludwig et. al 2021)	0	5603	0	Neuron
Vehicle (Ludwig et. al 2021)	0	3639	0	Neuron
Vehicle Acute	0	13876	32460	Neuron
Vehicle Subchronic	0	9501	0	Neuron
Weight-matched (Ludwig et. al 2021)	0	3847	0	Neuron
Weight-matched Subchronic	0	10490	25038	Neuron
Untreated	10111	0	0	Neuron
A1213 Acute	0	9791	0	Glia
A1213 Subchronic	0	12353	0	Glia
A833 Acute	0	10753	44947	Glia
A833 Subchronic	0	9007	35754	Glia
Lean Acute	0	10441	15871	Glia
Semaglutide (Ludwig et. al 2021)	0	4233	0	Glia
Vehicle (Ludwig et. al 2021)	0	2849	0	Glia
Vehicle Acute	0	12145	30769	Glia
Vehicle Subchronic	0	11357	0	Glia
Weight-matched (Ludwig et. al 2021)	0	2432	0	Glia
Weight-matched Subchronic	0	10695	42256	Glia
Untreated	35614	0	0	Glia
