# Supplementary material for: A cross-species atlas of the dorsal vagal complex reveals neural mediators of the effects of cagrilintide on energy balance
Source: Nat Metab. 2026 Jun 8;8(6):1350–67. doi: 10.1038/s42255-026-01539-3 (PMC13303089; doi:10.1038/s42255-026-01539-3)
Supplement: Supplementary file 5 — Tabulated overview of all single-nucleus sequencing metadata for each species. [file 42255_2026_1539_MOESM5_ESM.xlsx]

## Sheet: Table 3 (sn_seq_summary_stats)
	Macaque	Mouse	Rat
Neurons	10111	100354	118664
Glia	35614	96056	169597
Sum	45725	196410	288261
% Neurons	0.221126	0.510941	0.411655
% Glia	0.778874	0.489059	0.588345
Median UMI neurons	10925	6478	5755
Median UMI glia	3982	1949	1748
Median genes neurons	3669	2895	2929
Median genes glia	1840	1150	1149
Glutamate	4928	49193	55063
GABA	5139	44843	62448
Acetylcholine	30	5923	1053
Serotonine	14	395	100
% Glutamate	0.48739	0.490195	0.464024
% GABA	0.508258	0.446848	0.526259
% Acetylcholine	0.00296707	0.0590211	0.00887379
% Serotonine	0.00138463	0.00393607	0.000842716
Astrocytes	3400	25883	15273
Choroid plexus	639	175	1261
Endothelial	527	3105	2585
Ependymal	514	812	73
Microglia	4664	3470	12645
Oligodendrocytes	22617	52980	121135
OPCs	2228	6329	13138
Pericytes	360	1221	1009
Tanycytes	300	1195	2021
VLMCs	365	886	457
% Astrocytes	0.0954681	0.269457	0.0900547
% Choroid Plexus	0.0179424	0.00182185	0.00743527
% Endothelial	0.0147976	0.0323249	0.015242
% Ependymal	0.0144325	0.0084534	0.000430432
% Microglia	0.13096	0.0361248	0.0745591
% Oligodendrocytes	0.635059	0.551553	0.714252
% OPCs	0.0625597	0.0658886	0.077466
% Pericytes	0.0101084	0.0127113	0.0059494
% Tanycytes	0.00842365	0.0124407	0.0119165
% VLMCs	0.0079825	0.00922379	0.00269462
Chat0.0	22	3923	846
Chat1.0	8	2000	207
GABA0.0	734	3835	7766
GABA0.1	324	3414	6754
GABA0.2	182	1953	4223
GABA1.0	598	10209	8547
GABA1.1	237	3556	3923
GABA1.2	79	381	599
GABA2.0	328	2170	4935
GABA2.1	196	1309	2585
GABA2.2	193	861	1952
GABA2.3	41	590	694
GABA3.0	241	2746	4529
GABA3.1	40	834	1242
GABA3.2	4	265	693
GABA4.0	586	2619	3253
GABA4.1	24	1409	516
GABA4.2	15	923	332
GABA5.0	93	1411	1545
GABA5.1	98	833	1306
GABA5.2	110	435	833
GABA5.3	19	308	288
GABA6.0	117	1224	1512
GABA6.1	185	1008	1109
GABA6.2	21	594	991
GABA6.3	0	242	30
GABA6.4	47	48	23
GABA7.0	627	1666	2268
Glu0.0	237	5591	4356
Glu0.1	327	3097	4248
Glu0.2	75	1171	1941
Glu0.3	103	1224	958
Glu0.4	3	424	694
Glu0.5	0	111	90
Glu0.6	1	156	28
Glu1.0	1178	3964	5813
Glu1.1	203	1413	1362
Glu2.0	100	1907	2183
Glu2.1	327	2152	1683
Glu2.2	71	939	597
Glu2.3	18	612	723
Glu2.4	28	316	520
Glu2.5	4	367	37
Glu3.0	90	2049	1824
Glu3.1	55	996	1813
Glu3.2	55	537	1277
Glu3.3	40	1047	728
Glu3.4	61	286	694
Glu4.0	93	1317	2435
Glu4.1	53	1083	1450
Glu4.2	67	818	1155
Glu4.3	138	549	1122
Glu5.0	116	1039	1603
Glu5.1	51	974	1223
Glu5.2	49	419	829
Glu5.3	29	215	433
Glu6.0	23	850	1603
Glu6.1	80	641	1576
Glu6.2	62	595	608
Glu7.0	38	1062	1969
Glu7.1	13	638	1071
Glu7.2	2	266	363
Glu8.0	47	1055	811
Glu8.1	10	864	598
Glu8.2	32	408	271
Glu8.3	47	260	193
Glu9.0	349	1912	1280
Glu10.0	59	831	698
Glu10.1	51	150	280
Glu10.2	0	160	319
Glu11.0	6	1412	351
Glu11.1	10	394	83
Glu11.2	1	159	54
Glu12.0	451	1568	152
Glu13.0	51	276	349
Glu13.1	20	150	154
Glu13.2	0	178	144
Glu14.0	1	386	185
Glu15.0	3	205	132
Sero0.0	14	395	100
