# Supplementary material for: A cross-species atlas of the dorsal vagal complex reveals neural mediators of the effects of cagrilintide on energy balance
Source: Nat Metab. 2026 Jun 8;8(6):1350–67. doi: 10.1038/s42255-026-01539-3 (PMC13303089; doi:10.1038/s42255-026-01539-3)
Supplement: Supplementary file 6 — List of 100 genes targeted in the spatial transcriptomics imaging of the rat DVC. Each item includes the catalogue number of the manufacturer for the probe, the species, the ENSEMBL ID and the canonical gene name. Two items (Lepr and Foxj1) are custom probes. [file 42255_2026_1539_MOESM6_ESM.xlsx]

## Sheet: Table 4 (resolve_panel)
Item	CatNo	Species	Design Target ID	Gene Name
1	PXSHN	Rattus norvegicus	ENSRNOG00000030775	Adarb2
2	QWW33	Rattus norvegicus	ENSRNOG00000049882	Adcyap1
3	PJSH9	Rattus norvegicus	ENSRNOT00000049884	Arhgap15
4	PCMH8	Rattus norvegicus	ENSRNOG00000008919	Arpp21
5	Q7W3G	Rattus norvegicus	ENSRNOG00000007049	Bcl11a
6	QMX3V	Rattus norvegicus	ENSRNOG00000005776	Bcl11b
7	QSW30	Rattus norvegicus	ENSRNOG00000006553	Bnc2
8	PYKHW	Rattus norvegicus	ENSRNOT00000048043	Cacna2d3
9	PC5HQ	Rattus norvegicus	ENSRNOG00000010053	Calcr
10	Q3W3C	Rattus norvegicus	ENSRNOG00000018712	Camk2a
11	P6KH4	Rattus norvegicus	ENSRNOT00000023869	Cartpt
12	PSKHQ	Rattus norvegicus	ENSRNOG00000002265	Casr
13	Q8W3H	Rattus norvegicus	ENSRNOT00000018535	Cdh11
14	QPX3X	Rattus norvegicus	ENSRNOT00000043050	Cdh9
15	PCKH9	Rattus norvegicus	ENSRNOG00000025012	Chat
16	QNW3X	Rattus norvegicus	ENSRNOT00000021253	Chst9
17	QKX3T	Rattus norvegicus	ENSRNOT00000016749	Cpne4
18	QFW3Q	Rattus norvegicus	ENSRNOT00000039857	Cpne8
19	QRX3Z	Rattus norvegicus	ENSRNOT00000025019	Cx3cr1
20	PXKHV	Rattus norvegicus	ENSRNOT00000011926	Dach1
21	PKSHA	Rattus norvegicus	ENSRNOG00000006641	Dbh
22	PGKHE	Rattus norvegicus	ENSRNOG00000004327	Ddc
23	QVV33	Rattus norvegicus	ENSRNOG00000017105	Dpyd
24	Q273Z	Rattus norvegicus	ENSRNOT00000036815	Drc1
25	QHX3R	Rattus norvegicus	ENSRNOT00000022476	Dscaml1
26	QDW3N	Rattus norvegicus	ENSRNOT00000016713	Dynlrb2
27	P6THY	Rattus norvegicus	ENSRNOG00000028845	Ebf1
28	QWV34	Rattus norvegicus	ENSRNOT00000016568	Ebf2
29	QFX3P	Rattus norvegicus	ENSRNOT00000021702	Ebf3
30	PHMHE	Rattus norvegicus	ENSRNOT00000019283	Erbb4
31	QJX3S	Rattus norvegicus	ENSRNOT00000073718	Etl4
32	PF5HT	Rattus norvegicus	ENSRNOG00000007590	Eya1
33	QZ82S	Rattus norvegicus	ENSRNOT00000036392	Fam163a
34	Q2X39	Rattus norvegicus	ENSRNOG00000030954	Fat1
35	QGX3Q	Rattus norvegicus	ENSRNOT00000006175	Fign
36	Q7X3F	Rattus norvegicus	728	Foxj1
37	QXW34	Rattus norvegicus	ENSRNOT00000002814	Fras1
38	PKKHH	Rattus norvegicus	ENSRNOT00000024901	Gad2
39	QYV36	Rattus norvegicus	ENSRNOT00000022984	Galnt18
40	P0KHZ	Rattus norvegicus	ENSRNOT00000007356	Gcg
41	PYJHX	Rattus norvegicus	ENSRNOT00000052341	Gfral
42	P8KH6	Rattus norvegicus	ENSRNOT00000034960	Ghsr
43	P8THL	Rattus norvegicus	ENSRNOT00000021456	Gipr
44	PWJHV	Rattus norvegicus	ENSRNOG00000001152	Glp1r
45	QHW3S	Rattus norvegicus	ENSRNOG00000001575	Grik1
46	QQX3Y	Rattus norvegicus	ENSRNOT00000045513	Grik3
47	QAW3K	Rattus norvegicus	ENSRNOT00000004477	Grin2c
48	P0MHY	Rattus norvegicus	ENSRNOG00000030877	Htr2c
49	QSX3L	Rattus norvegicus	ENSRNOT00000093348	ll1rapl2
50	Q9W3J	Rattus norvegicus	ENSRNOG00000005365	Kcnip1
51	QRW3L	Rattus norvegicus	ENSRNOG00000009772	Kirrel3
52	QAX3J	Rattus norvegicus	ENSRNOT00000020697	Klhl14
53	PVSHK	Rattus norvegicus	ENSRNOG00000003205	Ldb2
54	QQW3Z	Rattus norvegicus	730	Lepr
55	QEX3N	Rattus norvegicus	ENSRNOT00000022953	Lmx1b
56	PE5HS	Rattus norvegicus	ENSRNOT00000025223	Mc4r
57	PATH1	Rattus norvegicus	ENSRNOG00000004730	Meis2
58	Q3X3A	Rattus norvegicus	ENSRNOT00000022742	Myo16
59	QXV35	Rattus norvegicus	ENSRNOT00000021335	Ndst3
60	QEW3P	Rattus norvegicus	ENSRNOT00000012773	Ndst4
61	QTX30	Rattus norvegicus	ENSRNOG00000009795	Nfib
62	QGW3R	Rattus norvegicus	ENSRNOT00000072029	Npy2r
63	Q2W3A	Rattus norvegicus	ENSRNOT00000066218	Ntng1
64	Q0W38	Rattus norvegicus	ENSRNOG00000014253	Pax2
65	QZV37	Rattus norvegicus	ENSRNOG00000012337	Pde1c
66	QYW35	Rattus norvegicus	ENSRNOT00000019638	Pde5a
67	QJW3T	Rattus norvegicus	ENSRNOT00000090506	Pdzrn3
68	Q4X3C	Rattus norvegicus	ENSRNOG00000014276	Plce1
69	QKW3V	Rattus norvegicus	ENSRNOG00000009955	Plch1
70	QQY2W	Rattus norvegicus	ENSRNOG00000003997	Pld5
71	Q8X3G	Rattus norvegicus	ENSRNOT00000000155	Plxdc2
72	PASH2	Rattus norvegicus	ENSRNOT00000016976	Pomc
73	Q9X3H	Rattus norvegicus	ENSRNOG00000045913	Prdm16
74	QZW36	Rattus norvegicus	ENSRNOG00000004165	Prkd1
75	P2KH0	Rattus norvegicus	ENSRNOT00000013170	Prlhr
76	P3THV	Rattus norvegicus	ENSRNOT00000027012	Ramp1
77	PVJHT	Rattus norvegicus	ENSRNOT00000086468	Ramp3
78	QCX3K	Rattus norvegicus	ENSRNOG00000021441	Reln
79	QDX3M	Rattus norvegicus	ENSRNOT00000034744	Samd5
80	Q6X3E	Rattus norvegicus	ENSRNOT00000009489	Sema3d
81	Q1X38	Rattus norvegicus	ENSRNOG00000006631	Sema3e
82	PHKHF	Rattus norvegicus	ENSRNOT00000022383	Slc17a6
83	PJKHG	Rattus norvegicus	ENSRNOT00000020720	Slc32a1
84	Q0X37	Rattus norvegicus	ENSRNOG00000031662	Slc6a5
85	Q1W39	Rattus norvegicus	ENSRNOT00000065001	Sorcs3
86	Q4W3D	Rattus norvegicus	ENSRNOG00000020514	Sox6
87	Q6W3F	Rattus norvegicus	ENSRNOT00000092099	Spon1
88	Q5W3E	Rattus norvegicus	ENSRNOT00000011780	Stac
89	Q5X3D	Rattus norvegicus	ENSRNOG00000011823	Tfap2b
90	PFKHD	Rattus norvegicus	ENSRNOT00000027682	Th
91	QTW31	Rattus norvegicus	ENSRNOT00000005212	Thsd7b
92	QTV32	Rattus norvegicus	ENSRNOT00000065642	Tll1
93	QVW32	Rattus norvegicus	ENSRNOG00000008447	Tmem132d
94	QNX3W	Rattus norvegicus	ENSRNOT00000005006	Tmem163
95	P2MHL	Rattus norvegicus	ENSRNOT00000014661	Tox
96	QPW3Y	Rattus norvegicus	ENSRNOT00000029415	Tox3
97	PDKHA	Rattus norvegicus	ENSRNOT00000005157	Tph2
98	P5MH2	Rattus norvegicus	ENSRNOG00000004677	Zeb2
99	QCW3M	Rattus norvegicus	ENSRNOG00000014452	Zfhx3
100	QMW3W	Rattus norvegicus	ENSRNOG00000014871	Zic4
