# Supplementary material for: A cross-species atlas of the dorsal vagal complex reveals neural mediators of the effects of cagrilintide on energy balance
Source: Nat Metab. 2026 Jun 8;8(6):1350–67. doi: 10.1038/s42255-026-01539-3 (PMC13303089; doi:10.1038/s42255-026-01539-3)
Supplement: Supplementary file 7 — Spatial enrichment of each neuronal cell type to regions in the DVC (AP, NTS or DMV) denominated by the −log10 P value for the respective cell type to be enriched in the region. Note that Sero0.0 has been excluded from the report because it was found to map outside the anatomical area that was covered by spatial transcriptomics and is therefore false positive in this analysis. [file 42255_2026_1539_MOESM7_ESM.xlsx]

## Sheet: Table 5 (spatial_mapping_enrich
	AP	NTS	DMV	Other
Chat0.0	0	0	708.763	0
Chat1.0	0	0	0	708.763
GABA0.0	7.83092	708.763		0
GABA0.1	0	708.763	90.7288	0
GABA0.2	708.763	0	0	0
GABA1.0	0	0	0	265.136
GABA1.1	0	0	0	110.324
GABA1.2	0	0	0	0
GABA2.0	0	613.806	0	0
GABA2.1	0	3.30743	0.591738	5.14073
GABA2.2	0	25.3455	0	0
GABA2.3	0	0.964771	0	0
GABA3.0	0	0	0	91.8507
GABA3.1	0	0	0	6.9142
GABA3.2	0	0	0	10.4858
GABA4.0	0	0	0	240.394
GABA5.0	0	0	0	4.82408
GABA5.1	0	0	0	0
GABA5.2	0	0	0	0.941074
GABA6.0	0	0	0	5.14073
GABA6.1	0	6.18406	0	0
GABA6.2	0	25.95	0	0
GABA7.0	0	0	0	137.595
Glu0.0	0	0	0	3.96364
Glu0.1	0	0	0	71.5962
Glu0.2	0	45.6059	0	0
Glu0.3	0	0	0	0.972559
Glu0.4	0	0	0	7.52971
Glu0.5	0	0	0	0
Glu1.0	0	0	0	708.763
Glu1.1	0	0	0	69.9747
Glu2.0	0	1.76281	0	2.44269
Glu2.1	0	115.842	0	0
Glu2.2	0	27.7791	0	0
Glu2.3	0	72.8767	0	0
Glu2.4	0	5.09139	142.427	0
Glu3.0	0	438.684	9.45889	0
Glu3.1	0	82.7211	0	0
Glu3.2	0	529.689	0	0
Glu3.3	0	35.1004	0	0
Glu3.4	0	92.9465	0	0
Glu4.0	0	165.69	0	0
Glu4.1	0	642.126	0	0
Glu4.2	157.259	20.5417	0	0
Glu4.3	0	261.181	0	0
Glu5.0	708.763	0	0	0
Glu5.1	2.4303	663.277	0	0
Glu5.2	0	141.203	0	0
Glu5.3	0	32.432	0	0
Glu6.0	0	590.432	0	0
Glu6.1	0	37.6452	0	0
Glu6.2	0	43.6464	0	0
Glu7.0	0	0	0	6.22895
Glu7.1	0	0	0	12.1957
Glu7.2	0	0	0	9.61538
Glu8.0	0	362.172	0	0
Glu8.1	20.9827	147.741	0	0
Glu8.2	0	154.746	2.77322	0
Glu8.3	0	0	73.2032	0
Glu9.0	0	0	0	153.427
Glu10.1	0	0	0	0
Glu10.2	0	0	0	0.941074
Glu13.0	0	0	0	34.3991
Glu13.1	0	0	0	2.63487
Glu13.2	0	0	0	4.71257
Glu15.0	0	0	0	0
Sero0.0	5.37027	0	0	2.40208
