# Supplementary material for: A cross-species atlas of the dorsal vagal complex reveals neural mediators of the effects of cagrilintide on energy balance
Source: Nat Metab. 2026 Jun 8;8(6):1350–67. doi: 10.1038/s42255-026-01539-3 (PMC13303089; doi:10.1038/s42255-026-01539-3)
Supplement: Supplementary file 8 — Genetic enrichment (ESµ) values for each cell type and species for Calcr. Values above the threshold (>0.8) are highlighted. [file 42255_2026_1539_MOESM8_ESM.xlsx]

## Sheet: Table 6 (cellex_all-species_cal
	Macaque	Mouse	Rat
Chat0.0	0	0.0599845	0
Chat1.0	0	0	0
GABA0.0	0	0	0
GABA0.1	0	0	0
GABA0.2	0	0	0
GABA1.0	0.174352	0	0
GABA1.1	0	0	0
GABA1.2	0	0	0
GABA2.0	0	0	0
GABA2.1	0	0	0
GABA2.2	0	0	0
GABA2.3	0	0	0
GABA3.0	0	0	0
GABA3.1	0	0	0
GABA3.2	0	0	0
GABA4.0	0	0	0
GABA4.1	0	0	0
GABA4.2	0	0	0
GABA5.0	0	0	0
GABA5.1	0	0	0.787333
GABA5.2	0	0	0
GABA5.3	0	0	0
GABA6.0	0	0	0
GABA6.1	0	0	0
GABA6.2	0	0	0
GABA6.3		0	0.48617
GABA6.4	0	0	0
GABA7.0	0	0	0
Glu0.0	0	0.650936	0.67821
Glu0.1	0	0.369894	0
Glu0.2	0	0.130299	0.888403
Glu0.3	0	0.287425	0
Glu0.4	0.239336	0	0
Glu0.5		0	0
Glu0.6	0	0	0
Glu1.0	0.989223	0	0
Glu1.1	0	0	0
Glu2.0	0	0	0
Glu2.1	0	0	0
Glu2.2	0	0	0
Glu2.3	0	0	0
Glu2.4	0	0	0
Glu2.5	0	0	0
Glu3.0	0	0	0
Glu3.1	0	0.0736739	0
Glu3.2	0	0	0
Glu3.3	0.0560955	0	0
Glu3.4	0	0	0
Glu4.0	0	0.104662	0.0505464
Glu4.1	0	0.950595	0.711005
Glu4.2	0.968632	0.993413	0.98436
Glu4.3	0	0	0
Glu5.0	0.782715	0.0297151	0.894833
Glu5.1	0	0	0.1317
Glu5.2	0	0	0
Glu5.3	0	0	0.653019
Glu6.0	0	0	0
Glu6.1	0.883592	0	0
Glu6.2	0	0	0
Glu7.0	0	0	0
Glu7.1	0	0	0
Glu7.2	0.156814	0	0.269625
Glu8.0	0.872952	0.96697	0.980906
Glu8.1	0	0	0
Glu8.2	0.861365	0.9899	0.99335
Glu8.3	0	0.0226562	0
Glu9.0	0	0	0
Glu10.0	0	0	0
Glu10.1	0	0	0
Glu10.2		0	0
Glu11.0	0	0	0
Glu11.1	0	0	0
Glu11.2	0	0	0
Glu12.0	0	0	0
Glu13.0	0	0	0
Glu13.1	0	0	0
Glu13.2		0	0.835077
Glu14.0	0	0	0
Glu15.0	0	0	0
Sero0.0	0.918788	0.937654	0.919948
