# Supplementary material for: A cross-species atlas of the dorsal vagal complex reveals neural mediators of the effects of cagrilintide on energy balance
Source: Nat Metab. 2026 Jun 8;8(6):1350–67. doi: 10.1038/s42255-026-01539-3 (PMC13303089; doi:10.1038/s42255-026-01539-3)
Supplement: Supplementary file 9 — Tabulated results of quantified immunohistochemistry sections of the mouse DVC. Results are split for the AP and NTS and contain the absolute number and percentage of counted cells for each animal. Mice were labelled with Glp1r-Cre crossed to a tdTomato Cre-reporter line and stained for Calcr expression to quantify co-expression. [file 42255_2026_1539_MOESM9_ESM.xlsx]

## Sheet: Table 7 (GLP1R-tdTom)
AP
Mouse number	Treatment	GLP1R-tdTom+ CTR protein-	GLP1R-tdTom+ CTR protein+	%GLP1R-tdTom+ CTR protein-	%GLP1R-tdTom+ CTR protein+
1	Veh	176	96	45.455	54.545
5	Veh	135	61	54.815	45.185
21	Veh	95	38	60	40
25	Veh	163	73	55.215	44.785
Average				53.871	46.129
NTS
Mouse number	Treatment	GLP1R-tdTom+ CTR protein-	GLP1R-tdTom+ CTR protein+	%GLP1R-tdTom+ CTR protein-	%GLP1R-tdTom+ CTR protein+
1	Veh	51	1	98.039	1.961
5	Veh	44	0	100	0
21	Veh	37	2	94.595	5.405
25	Veh	37	1.5	95.946	4.054
Average				97.145	2.855
