# Supplementary material for: A cross-species atlas of the dorsal vagal complex reveals neural mediators of the effects of cagrilintide on energy balance
Source: Nat Metab. 2026 Jun 8;8(6):1350–67. doi: 10.1038/s42255-026-01539-3 (PMC13303089; doi:10.1038/s42255-026-01539-3)
Supplement: Supplementary file 10 — Tabulated results of quantified immunohistochemistry sections of the mouse DVC. Results are split for the AP and NTS and contain the absolute number and percentage of counted cells for each animal. Mice were labelled with Calcr-Cre crossed to a tdTomato Cre-reporter line and stained for Glp1r expression to quantify co-expression. [file 42255_2026_1539_MOESM10_ESM.xlsx]

## Sheet: Table 8 (CalcR-tdTom)
AP
Mouse number	Treatment	CalcR-tdTom+ GLP1R protein-	CalcR-tdTom+ GLP1R protein+	%GLP1R-tdTom+ CTR protein-	%GLP1R-tdTom+ CTR protein+
11	Veh	61.25	37	39.592	60.408
13	Veh	72.5	36	50.345	49.655
17	Veh	77.5	47	39.355	60.645
19	Veh	55	28.3333	48.485	51.515
33	Veh	56.25	32.75	41.778	58.222
Average				43.911	56.089
NTS
Mouse number	Treatment	CalcR-tdTom+ GLP1R protein-	CalcR-tdTom+ GLP1R protein+	%GLP1R-tdTom+ CTR protein-	%GLP1R-tdTom+ CTR protein+
11	Veh	83	24	71.084	28.916
13	Veh	88.5	21	76.271	23.729
17	Veh	59	15	74.576	25.424
19	Veh	103	17	83.495	16.505
33	Veh	104.5	26	75.12	24.88
Average				76.109	23.891
