# Supplementary material for: A cross-species atlas of the dorsal vagal complex reveals neural mediators of the effects of cagrilintide on energy balance
Source: Nat Metab. 2026 Jun 8;8(6):1350–67. doi: 10.1038/s42255-026-01539-3 (PMC13303089; doi:10.1038/s42255-026-01539-3)
Supplement: Supplementary file 11 — Differential gene expression analysis results of rat bulk RNA-seq across all treatments. P values were adjusted for multiple testing using BH FDR correction. [file 42255_2026_1539_MOESM11_ESM.xlsx]

## Sheet: Table 9 (Rat bulk DEGs)
	baseMean	log2FoldChange	lfcSE	stat	pvalue	padj
Prex2	2528.37	0.262056	0.0693418	3.77919	0.00015734	0.0361026
Crispld1	56.3115	0.427963	0.112679	3.79807	0.00014583	0.035638
Ncl	6754.14	-0.122828	0.0271516	-4.5238	6.0739e-06	0.00587742
Prlh	191.2	1.01322	0.161673	6.26708	3.6788e-10	5.5741e-06
Pask	79.4448	-0.35032	0.0948203	-3.69456	0.00022026	0.0444994
Srgap2	1186.23	0.157986	0.0370318	4.26621	1.9882e-05	0.0111576
Kif21b	1411.92	0.212031	0.0554311	3.82513	0.0001307	0.0335664
Pla2g4a	151.98	0.26003	0.0612591	4.24475	2.1884e-05	0.0118424
Fcgr4	99.0277	0.668846	0.149447	4.47548	7.624e-06	0.00643091
Arhgap30	102.325	0.356478	0.0944169	3.77557	0.00015964	0.0361026
Cd48	278.583	0.309201	0.0817555	3.78202	0.00015556	0.0361026
Creb3l1	198.475	0.327805	0.0864385	3.79235	0.00014923	0.0358906
Spred1	593.294	0.277436	0.0664079	4.17776	2.9439e-05	0.014389
Pdyn	682.535	0.379813	0.0913998	4.15551	3.2456e-05	0.0148556
Ctss	3555.46	0.272288	0.068553	3.97194	7.129e-05	0.0245498
Csf3r	100.341	0.628868	0.106344	5.91352	3.3488e-09	2.537e-05
Clic4	1867.91	0.183017	0.0411109	4.45179	8.5156e-06	0.00643091
C1qb	623.84	0.543338	0.0971536	5.59257	2.2373e-08	0.000113
C1qc	532.339	0.467709	0.0979382	4.77555	1.7922e-06	0.00339438
C1qa	1640.16	0.45874	0.103171	4.44638	8.7328e-06	0.00643091
Chpf2	1539.25	-0.167429	0.0407167	-4.11204	3.9217e-05	0.0148556
Khk	324.14	-0.225368	0.0559375	-4.02892	5.6033e-05	0.0202508
Utp3	551.696	-0.147726	0.0397264	-3.71858	0.00020034	0.0427552
Cxcl13	28.3614	1.34463	0.344309	3.90529	9.4112e-05	0.0276785
Anxa3	1492.45	0.290736	0.0752756	3.86228	0.00011233	0.0315196
Plac8	61.0991	1.01839	0.222515	4.5767	4.7236e-06	0.00587742
P2rx7	243.362	0.297186	0.0645805	4.60179	4.1887e-06	0.0057697
Hcar2	45.0382	0.582386	0.141565	4.11392	3.8899e-05	0.0148556
Tmem229a	3295.97	0.186681	0.0432505	4.31628	1.5868e-05	0.00961751
Tmem176b	1652.85	0.276278	0.0736217	3.75267	0.00017496	0.0384203
Hk2	389.218	0.377769	0.085045	4.44199	8.913e-06	0.00643091
Clec4a3	46.2852	0.589704	0.120783	4.88235	1.0483e-06	0.00226906
C5ar2	62.6695	0.558454	0.139839	3.99355	6.5093e-05	0.0229368
Ckm	54.735	5.05213	1.2207	4.13871	3.4926e-05	0.0148556
Nccrp1	37.8989	0.481516	0.115045	4.18547	2.8457e-05	0.0143728
P2ry6	112.776	0.430132	0.0870177	4.94304	7.6915e-07	0.00211776
Tpp1	2333.83	0.13575	0.0336974	4.0285	5.6134e-05	0.0202508
Itgam	362.761	0.424761	0.108658	3.90915	9.262e-05	0.0276785
Gm49368	362.761	0.424761	0.108658	3.90915	9.262e-05	0.0276785
Bccip	570.023	-0.177491	0.0458541	-3.87078	0.00010849	0.0310149
Mrps31	430.699	-0.148837	0.0388217	-3.83386	0.00012615	0.0334696
Sin3b	1054.55	-0.125722	0.0272721	-4.60992	4.0283e-06	0.0057697
Lpcat2	320.022	0.272374	0.0697526	3.90486	9.4279e-05	0.0276785
Klhdc4	615.988	-0.156231	0.041273	-3.78531	0.00015351	0.0361026
Mindy2	562.213	0.274224	0.0712301	3.84984	0.0001182	0.0319802
Elovl5	2361.91	0.16607	0.0367473	4.51923	6.2064e-06	0.00587742
Cx3cr1	583.096	0.30366	0.073396	4.13729	3.5144e-05	0.0148556
Ccr5	293.248	0.342406	0.0917197	3.73317	0.00018908	0.0409281
Ptprb	699.573	0.241787	0.0570736	4.23642	2.2711e-05	0.0118663
Plek	180.037	0.37721	0.0991009	3.80632	0.00014105	0.0351318
Cfap36	2893.48	-0.111506	0.0304119	-3.66654	0.00024585	0.0485033
Erlec1	1564.79	-0.136024	0.0330728	-4.11287	3.9078e-05	0.0148556
Lcp2	148.352	0.281965	0.0772016	3.65233	0.00025987	0.0498429
Pik3r5	82.7524	0.458496	0.105824	4.33265	1.4733e-05	0.00938927
Per1	611.616	-0.413417	0.109628	-3.77109	0.00016254	0.0362172
Atp1b2	28301.4	0.196259	0.0500526	3.92104	8.8166e-05	0.0276785
Grn	1247.46	0.205048	0.0468003	4.38135	1.1795e-05	0.00812342
Ddx42	1747.22	-0.114084	0.027442	-4.15728	3.2206e-05	0.0148556
Tifab	172.792	0.390115	0.0825348	4.72668	2.2822e-06	0.00384223
Cd180	118.07	0.445819	0.1164	3.83005	0.00012812	0.0334696
Gapt	23.1111	0.851	0.172751	4.92616	8.3861e-07	0.00211776
Fst	11.7914	0.9422	0.217569	4.33057	1.4872e-05	0.00938927
Cnmd	16.7678	-4.09502	1.04919	-3.90305	9.499e-05	0.0276785
Myo10	1405.94	0.150327	0.0390267	3.85189	0.00011721	0.0319802
Mb	33.9396	3.40676	0.920334	3.70166	0.0002142	0.0444587
Csf2rb2	78.6133	0.559518	0.123446	4.53248	5.8295e-06	0.00587742
Csf2rb	78.6133	0.559518	0.123446	4.53248	5.8295e-06	0.00587742
Tef	3409.61	-0.128024	0.035043	-3.65333	0.00025886	0.0498429
Nckap1l	380.322	0.302558	0.0731798	4.13445	3.558e-05	0.0148556
Adamts5	138.607	0.32814	0.0762318	4.3045	1.6736e-05	0.00975347
Clcn7	1058.67	-0.119112	0.0312988	-3.80564	0.00014144	0.0351318
Fgd2	162.499	0.36145	0.0985982	3.66588	0.00024649	0.0485033
Aif1	332.212	0.33401	0.0903889	3.69526	0.00021966	0.0444994
Adgre1	218.147	0.380766	0.0963742	3.95091	7.7854e-05	0.0262143
Csf1r	2482.46	0.29025	0.0650543	4.46166	8.1328e-06	0.00643091
Unc93b1	320.612	0.251888	0.0611908	4.11644	3.8477e-05	0.0148556
Cd6	48.4413	0.51094	0.138026	3.70176	0.00021411	0.0444587
Rbm3	996.191	-0.328367	0.0630161	-5.21084	1.8798e-07	0.00071208
Eda	51.6795	-0.453024	0.115724	-3.91471	9.0514e-05	0.0276785
