# Supplementary material for: A cross-species atlas of the dorsal vagal complex reveals neural mediators of the effects of cagrilintide on energy balance
Source: Nat Metab. 2026 Jun 8;8(6):1350–67. doi: 10.1038/s42255-026-01539-3 (PMC13303089; doi:10.1038/s42255-026-01539-3)
Supplement: Supplementary file 12 — GO enrichment analysis of differentially expressed genes in rat bulk RNA-seq across all treatments. Enrichment was carried out only on the significantly regulated genes (Padj < 0.05) using all tested genes as background. GO terms with BH-adjusted P values < 0.05 are reported. [file 42255_2026_1539_MOESM12_ESM.xlsx]

## Sheet: Table 10 (Rat bulk GO)
ONTOLOGY	ID	Description	GeneRatio	BgRatio	pvalue	p.adjust	qvalue	geneID	Count
BP	GO:0098883	synapse pruning	5/72	14/13590	6.9926e-09	1.2586e-05	1.079e-05	C1qb/C1qc/C1qa/Itgam/Cx3cr1	5
BP	GO:0002250	adaptive immune response	13/72	326/13590	1.3622e-08	1.2586e-05	1.079e-05	Pla2g4a/Ctss/Csf3r/C1qb/C1qc/C1qa/P2rx7/Cx3cr1/Gapt/Csf2rb/Nckap1l/Adgre1/Unc93b1	13
BP	GO:0002443	leukocyte mediated immunity	12/72	339/13590	1.9158e-07	0.00010103	8.6612e-05	Csf3r/C1qb/C1qc/C1qa/Anxa3/P2rx7/Itgam/Cx3cr1/Gapt/Csf2rb/Nckap1l/Unc93b1	12
BP	GO:0150146	cell junction disassembly	5/72	26/13590	2.1869e-07	0.00010103	8.6612e-05	C1qb/C1qc/C1qa/Itgam/Cx3cr1	5
BP	GO:0002274	myeloid leukocyte activation	10/72	236/13590	4.3064e-07	0.00015917	0.00013645	Pla2g4a/Cd48/C1qa/Anxa3/Itgam/Cx3cr1/Lcp2/Grn/Aif1/Csf1r	10
BP	GO:0042116	macrophage activation	7/72	97/13590	7.6488e-07	0.00023558	0.00020196	Pla2g4a/C1qa/Itgam/Cx3cr1/Grn/Aif1/Csf1r	7
BP	GO:0002460	adaptive immune response based on somatic recombination of immune receptors built from immunoglobulin superfamily domains	10/72	257/13590	9.3989e-07	0.00024813	0.00021271	Pla2g4a/Csf3r/C1qb/C1qc/C1qa/P2rx7/Gapt/Csf2rb/Nckap1l/Unc93b1	10
BP	GO:0001774	microglial cell activation	5/72	46/13590	4.1974e-06	0.00089169	0.00076441	C1qa/Itgam/Cx3cr1/Grn/Csf1r	5
BP	GO:0002449	lymphocyte mediated immunity	9/72	238/13590	4.3426e-06	0.00089169	0.00076441	Csf3r/C1qb/C1qc/C1qa/P2rx7/Gapt/Csf2rb/Nckap1l/Unc93b1	9
BP	GO:0002269	leukocyte activation involved in inflammatory response	5/72	50/13590	6.3821e-06	0.00117942	0.00101106	C1qa/Itgam/Cx3cr1/Grn/Csf1r	5
BP	GO:0061900	glial cell activation	5/72	56/13590	1.1226e-05	0.00181867	0.00155906	C1qa/Itgam/Cx3cr1/Grn/Csf1r	5
BP	GO:0030595	leukocyte chemotaxis	8/72	204/13590	1.181e-05	0.00181867	0.00155906	Csf3r/Cxcl13/C5ar2/Itgam/Cx3cr1/Nckap1l/Aif1/Csf1r	8
BP	GO:0060326	cell chemotaxis	9/72	276/13590	1.4342e-05	0.00192446	0.00164975	Csf3r/Cxcl13/C5ar2/Itgam/Cx3cr1/Ccr5/Nckap1l/Aif1/Csf1r	9
BP	GO:0097529	myeloid leukocyte migration	8/72	210/13590	1.4579e-05	0.00192446	0.00164975	Csf3r/Cxcl13/C5ar2/Itgam/Cx3cr1/Nckap1l/Aif1/Csf1r	8
BP	GO:0032496	response to lipopolysaccharide	11/72	433/13590	1.5863e-05	0.00195437	0.0016754	Ncl/Pla2g4a/Cxcl13/P2rx7/Cx3cr1/Ccr5/Tifab/Cd180/Csf2rb/Csf1r/Cd6	11
BP	GO:0002237	response to molecule of bacterial origin	11/72	444/13590	2.0027e-05	0.00227835	0.00195314	Ncl/Pla2g4a/Cxcl13/P2rx7/Cx3cr1/Ccr5/Tifab/Cd180/Csf2rb/Csf1r/Cd6	11
BP	GO:0032635	interleukin-6 production	7/72	161/13590	2.2192e-05	0.00227835	0.00195314	Ncl/P2rx7/C5ar2/Ccr5/Nckap1l/Aif1/Unc93b1	7
BP	GO:0032675	regulation of interleukin-6 production	7/72	161/13590	2.2192e-05	0.00227835	0.00195314	Ncl/P2rx7/C5ar2/Ccr5/Nckap1l/Aif1/Unc93b1	7
BP	GO:0071621	granulocyte chemotaxis	6/72	113/13590	2.8917e-05	0.00281255	0.00241108	Csf3r/Cxcl13/C5ar2/Itgam/Nckap1l/Csf1r	6
BP	GO:0016064	immunoglobulin mediated immune response	6/72	115/13590	3.1937e-05	0.00295096	0.00252973	Csf3r/C1qb/C1qc/C1qa/Gapt/Csf2rb	6
BP	GO:0002688	regulation of leukocyte chemotaxis	6/72	118/13590	3.6937e-05	0.00325046	0.00278648	Cxcl13/C5ar2/Cx3cr1/Nckap1l/Aif1/Csf1r	6
BP	GO:0019724	B cell mediated immunity	6/72	119/13590	3.8737e-05	0.00325389	0.00278942	Csf3r/C1qb/C1qc/C1qa/Gapt/Csf2rb	6
BP	GO:0001776	leukocyte homeostasis	6/72	124/13590	4.8822e-05	0.00368366	0.00315785	P2rx7/Hcar2/Itgam/Gapt/Nckap1l/Csf1r	6
BP	GO:0002478	antigen processing and presentation of exogenous peptide antigen	3/72	14/13590	4.9775e-05	0.00368366	0.00315785	Ctss/Clec4a3/Unc93b1	3
BP	GO:0150076	neuroinflammatory response	5/72	76/13590	5.0017e-05	0.00368366	0.00315785	C1qa/Itgam/Cx3cr1/Grn/Csf1r	5
BP	GO:0070661	leukocyte proliferation	9/72	325/13590	5.1826e-05	0.00368366	0.00315785	P2rx7/Itgam/Cd180/Gapt/Csf2rb/Nckap1l/Aif1/Csf1r/Cd6	9
BP	GO:0048872	homeostasis of number of cells	9/72	342/13590	7.6771e-05	0.00525453	0.00450448	Crispld1/P2rx7/Hcar2/Itgam/Cx3cr1/Gapt/Mb/Nckap1l/Csf1r	9
BP	GO:0097530	granulocyte migration	6/72	138/13590	8.8626e-05	0.00571253	0.00489711	Csf3r/Cxcl13/C5ar2/Itgam/Nckap1l/Csf1r	6
BP	GO:0050900	leukocyte migration	9/72	349/13590	8.9645e-05	0.00571253	0.00489711	Csf3r/Cxcl13/C5ar2/Itgam/Cx3cr1/Ccr5/Nckap1l/Aif1/Csf1r	9
BP	GO:0030593	neutrophil chemotaxis	5/72	89/13590	0.00010654	0.00635127	0.00544467	Csf3r/Cxcl13/C5ar2/Itgam/Nckap1l	5
BP	GO:0031341	regulation of cell killing	5/72	89/13590	0.00010654	0.00635127	0.00544467	P2rx7/Itgam/Cx3cr1/Ccr5/Nckap1l	5
BP	GO:0002690	positive regulation of leukocyte chemotaxis	5/72	93/13590	0.00013123	0.00757862	0.00649683	Cxcl13/Cx3cr1/Nckap1l/Aif1/Csf1r	5
BP	GO:0046651	lymphocyte proliferation	8/72	290/13590	0.00014301	0.00795937	0.00682323	P2rx7/Itgam/Cd180/Gapt/Nckap1l/Aif1/Csf1r/Cd6	8
BP	GO:0030336	negative regulation of cell migration	8/72	291/13590	0.00014644	0.00795937	0.00682323	Srgap2/Spred1/Clic4/Cxcl13/C5ar2/Cx3cr1/Atp1b2/Aif1	8
BP	GO:0019884	antigen processing and presentation of exogenous antigen	3/72	20/13590	0.00015237	0.00804518	0.00689679	Ctss/Clec4a3/Unc93b1	3
BP	GO:0032943	mononuclear cell proliferation	8/72	295/13590	0.00016083	0.0082558	0.00707734	P2rx7/Itgam/Cd180/Gapt/Nckap1l/Aif1/Csf1r/Cd6	8
BP	GO:0048143	astrocyte activation	3/72	21/13590	0.00017709	0.00868427	0.00744465	C1qa/Grn/Csf1r	3
BP	GO:0042742	defense response to bacterium	7/72	224/13590	0.00017857	0.00868427	0.00744465	Cxcl13/Anxa3/Plac8/P2rx7/Ccr5/Grn/Adamts5	7
BP	GO:2000146	negative regulation of cell motility	8/72	303/13590	0.00019312	0.00894255	0.00766606	Srgap2/Spred1/Clic4/Cxcl13/C5ar2/Cx3cr1/Atp1b2/Aif1	8
BP	GO:0032755	positive regulation of interleukin-6 production	5/72	101/13590	0.00019356	0.00894255	0.00766606	Ncl/P2rx7/Ccr5/Aif1/Unc93b1	5
BP	GO:0006935	chemotaxis	9/72	390/13590	0.00020725	0.00934132	0.00800791	Csf3r/Cxcl13/C5ar2/Itgam/Cx3cr1/Ccr5/Nckap1l/Aif1/Csf1r	9
BP	GO:0042330	taxis	9/72	392/13590	0.00021529	0.00947296	0.00812076	Csf3r/Cxcl13/C5ar2/Itgam/Cx3cr1/Ccr5/Nckap1l/Aif1/Csf1r	9
BP	GO:0006925	inflammatory cell apoptotic process	3/72	23/13590	0.00023402	0.0100576	0.00862196	Hcar2/Itgam/Ccr5	3
BP	GO:0048002	antigen processing and presentation of peptide antigen	3/72	24/13590	0.00026644	0.0111906	0.00959319	Ctss/Clec4a3/Unc93b1	3
BP	GO:0006958	complement activation, classical pathway	3/72	25/13590	0.00030163	0.0123868	0.0106187	C1qb/C1qc/C1qa	3
BP	GO:1990266	neutrophil migration	5/72	112/13590	0.0003134	0.0124578	0.0106795	Csf3r/Cxcl13/C5ar2/Itgam/Nckap1l	5
BP	GO:0032640	tumor necrosis factor production	6/72	175/13590	0.00032358	0.0124578	0.0106795	Ncl/Clec4a3/C5ar2/Cx3cr1/Ccr5/Csf1r	6
BP	GO:0032680	regulation of tumor necrosis factor production	6/72	175/13590	0.00032358	0.0124578	0.0106795	Ncl/Clec4a3/C5ar2/Cx3cr1/Ccr5/Csf1r	6
BP	GO:0071222	cellular response to lipopolysaccharide	7/72	249/13590	0.00034055	0.0128421	0.0110089	Ncl/Cxcl13/Cx3cr1/Ccr5/Tifab/Cd180/Cd6	7
BP	GO:0071706	tumor necrosis factor superfamily cytokine production	6/72	178/13590	0.00035441	0.0128421	0.0110089	Ncl/Clec4a3/C5ar2/Cx3cr1/Ccr5/Csf1r	6
BP	GO:1903555	regulation of tumor necrosis factor superfamily cytokine production	6/72	178/13590	0.00035441	0.0128421	0.0110089	Ncl/Clec4a3/C5ar2/Cx3cr1/Ccr5/Csf1r	6
BP	GO:0040013	negative regulation of locomotion	8/72	336/13590	0.00038792	0.0135984	0.0116574	Srgap2/Spred1/Clic4/Cxcl13/C5ar2/Cx3cr1/Atp1b2/Aif1	8
BP	GO:0002366	leukocyte activation involved in immune response	7/72	255/13590	0.00039313	0.0135984	0.0116574	Anxa3/Itgam/Cx3cr1/Grn/Cd180/Gapt/Nckap1l	7
BP	GO:0022411	cellular component disassembly	9/72	426/13590	0.00039736	0.0135984	0.0116574	Ctss/C1qb/C1qc/C1qa/Hk2/Itgam/Cx3cr1/Plek/Adamts5	9
BP	GO:0002263	cell activation involved in immune response	7/72	258/13590	0.00042175	0.0139179	0.0119312	Anxa3/Itgam/Cx3cr1/Grn/Cd180/Gapt/Nckap1l	7
BP	GO:0071219	cellular response to molecule of bacterial origin	7/72	258/13590	0.00042175	0.0139179	0.0119312	Ncl/Cxcl13/Cx3cr1/Ccr5/Tifab/Cd180/Cd6	7
BP	GO:0001780	neutrophil homeostasis	3/72	29/13590	0.00047197	0.0150194	0.0128755	Hcar2/Itgam/Csf1r	3
BP	GO:0035590	purinergic nucleotide receptor signaling pathway	3/72	29/13590	0.00047197	0.0150194	0.0128755	P2rx7/Hcar2/P2ry6	3
BP	GO:0001910	regulation of leukocyte mediated cytotoxicity	4/72	69/13590	0.00048279	0.0150194	0.0128755	P2rx7/Itgam/Cx3cr1/Nckap1l	4
BP	GO:0006909	phagocytosis	6/72	189/13590	0.00048764	0.0150194	0.0128755	Anxa3/P2rx7/P2ry6/Itgam/Nckap1l/Aif1	6
BP	GO:0050729	positive regulation of inflammatory response	5/72	125/13590	0.00051953	0.0157391	0.0134924	Pla2g4a/Ctss/Ccr5/Grn/Csf1r	5
BP	GO:0008347	glial cell migration	4/72	71/13590	0.00053831	0.0160453	0.0137549	Srgap2/Cx3cr1/Ptprb/Atp1b2	4
BP	GO:0045453	bone resorption	4/72	75/13590	0.00066276	0.0194409	0.0166658	Ctss/P2rx7/Tpp1/Csf1r	4
BP	GO:0071216	cellular response to biotic stimulus	7/72	283/13590	0.00073109	0.0211101	0.0180968	Ncl/Cxcl13/Cx3cr1/Ccr5/Tifab/Cd180/Cd6	7
BP	GO:0045765	regulation of angiogenesis	7/72	287/13590	0.00079401	0.0225743	0.019352	Creb3l1/Spred1/Anxa3/Hk2/Cx3cr1/Grn/Cnmd	7
BP	GO:1901342	regulation of vasculature development	7/72	291/13590	0.00086115	0.0241123	0.0206704	Creb3l1/Spred1/Anxa3/Hk2/Cx3cr1/Grn/Cnmd	7
BP	GO:0001906	cell killing	5/72	142/13590	0.00092597	0.0255401	0.0218944	P2rx7/Itgam/Cx3cr1/Ccr5/Nckap1l	5
BP	GO:0014002	astrocyte development	3/72	37/13590	0.00097361	0.0259071	0.022209	C1qa/Grn/Csf1r	3
BP	GO:0042119	neutrophil activation	3/72	37/13590	0.00097361	0.0259071	0.022209	Anxa3/Itgam/Grn	3
BP	GO:0002685	regulation of leukocyte migration	6/72	216/13590	0.00098133	0.0259071	0.022209	Cxcl13/C5ar2/Cx3cr1/Nckap1l/Aif1/Csf1r	6
BP	GO:0050921	positive regulation of chemotaxis	5/72	145/13590	0.001017	0.0264707	0.0226922	Cxcl13/Cx3cr1/Nckap1l/Aif1/Csf1r	5
BP	GO:0002931	response to ischemia	4/72	85/13590	0.00106101	0.0272327	0.0233454	Hk2/Itgam/Cx3cr1/Csf1r	4
BP	GO:0050920	regulation of chemotaxis	6/72	220/13590	0.00107891	0.0273128	0.023414	Cxcl13/C5ar2/Cx3cr1/Nckap1l/Aif1/Csf1r	6
BP	GO:0002687	positive regulation of leukocyte migration	5/72	148/13590	0.00111453	0.0278332	0.0238602	Cxcl13/Cx3cr1/Nckap1l/Aif1/Csf1r	5
BP	GO:0002455	humoral immune response mediated by circulating immunoglobulin	3/72	39/13590	0.0011365	0.0280035	0.0240062	C1qb/C1qc/C1qa	3
BP	GO:0010572	positive regulation of platelet activation	2/72	10/13590	0.00121188	0.0284493	0.0243883	Pla2g4a/Plek	2
BP	GO:0019886	antigen processing and presentation of exogenous peptide antigen via MHC class II	2/72	10/13590	0.00121188	0.0284493	0.0243883	Ctss/Unc93b1	2
BP	GO:0030321	transepithelial chloride transport	2/72	10/13590	0.00121188	0.0284493	0.0243883	P2ry6/Clcn7	2
BP	GO:0033028	myeloid cell apoptotic process	3/72	40/13590	0.00122401	0.0284493	0.0243883	Hcar2/Itgam/Ccr5	3
BP	GO:0042063	gliogenesis	8/72	401/13590	0.00123157	0.0284493	0.0243883	Srgap2/C1qa/Itgam/Cx3cr1/Ptprb/Atp1b2/Grn/Csf1r	8
BP	GO:0070665	positive regulation of leukocyte proliferation	5/72	153/13590	0.00129229	0.0294835	0.0252749	Csf2rb/Nckap1l/Aif1/Csf1r/Cd6	5
BP	GO:0006956	complement activation	3/72	42/13590	0.0014115	0.0317193	0.0271916	C1qb/C1qc/C1qa	3
BP	GO:0008611	ether lipid biosynthetic process	2/72	11/13590	0.00147611	0.0317193	0.0271916	Pla2g4a/Lpcat2	2
BP	GO:0031652	positive regulation of heat generation	2/72	11/13590	0.00147611	0.0317193	0.0271916	Pla2g4a/Ccr5	2
BP	GO:0033625	positive regulation of integrin activation	2/72	11/13590	0.00147611	0.0317193	0.0271916	Cxcl13/Plek	2
BP	GO:0046504	glycerol ether biosynthetic process	2/72	11/13590	0.00147611	0.0317193	0.0271916	Pla2g4a/Lpcat2	2
BP	GO:0030501	positive regulation of bone mineralization	3/72	43/13590	0.00151162	0.0317441	0.0272128	Pla2g4a/P2rx7/Csf1r	3
BP	GO:0036230	granulocyte activation	3/72	43/13590	0.00151162	0.0317441	0.0272128	Anxa3/Itgam/Grn	3
BP	GO:0002275	myeloid cell activation involved in immune response	4/72	97/13590	0.00173111	0.035459	0.0303974	Anxa3/Itgam/Cx3cr1/Grn	4
BP	GO:0002495	antigen processing and presentation of peptide antigen via MHC class II	2/72	12/13590	0.00176527	0.035459	0.0303974	Ctss/Unc93b1	2
BP	GO:0097384	cellular lipid biosynthetic process	2/72	12/13590	0.00176527	0.035459	0.0303974	Pla2g4a/Lpcat2	2
BP	GO:1901503	ether biosynthetic process	2/72	12/13590	0.00176527	0.035459	0.0303974	Pla2g4a/Lpcat2	2
BP	GO:0050867	positive regulation of cell activation	7/72	331/13590	0.00181069	0.0359801	0.0308442	Pla2g4a/Itgam/Plek/Nckap1l/Aif1/Csf1r/Cd6	7
BP	GO:0001660	fever generation	2/72	13/13590	0.00207909	0.038854	0.0333079	Pla2g4a/Ccr5	2
BP	GO:0001781	neutrophil apoptotic process	2/72	13/13590	0.00207909	0.038854	0.0333079	Hcar2/Itgam	2
BP	GO:0001886	endothelial cell morphogenesis	2/72	13/13590	0.00207909	0.038854	0.0333079	Clic4/Cnmd	2
BP	GO:0031650	regulation of heat generation	2/72	13/13590	0.00207909	0.038854	0.0333079	Pla2g4a/Ccr5	2
BP	GO:0036151	phosphatidylcholine acyl-chain remodeling	2/72	13/13590	0.00207909	0.038854	0.0333079	Pla2g4a/Lpcat2	2
BP	GO:0001909	leukocyte mediated cytotoxicity	4/72	102/13590	0.00208147	0.038854	0.0333079	P2rx7/Itgam/Cx3cr1/Nckap1l	4
BP	GO:0031663	lipopolysaccharide-mediated signaling pathway	3/72	49/13590	0.00220607	0.0407681	0.0349488	Tifab/Cd180/Cd6	3
BP	GO:0046849	bone remodeling	4/72	105/13590	0.00231369	0.0409835	0.0351334	Ctss/P2rx7/Tpp1/Csf1r	4
BP	GO:0006911	phagocytosis, engulfment	3/72	50/13590	0.00233803	0.0409835	0.0351334	Itgam/Nckap1l/Aif1	3
BP	GO:0022409	positive regulation of cell-cell adhesion	6/72	257/13590	0.00237602	0.0409835	0.0351334	Cxcl13/Ccr5/Myo10/Nckap1l/Aif1/Cd6	6
BP	GO:0002504	antigen processing and presentation of peptide or polysaccharide antigen via MHC class II	2/72	14/13590	0.00241731	0.0409835	0.0351334	Ctss/Unc93b1	2
BP	GO:0014004	microglia differentiation	2/72	14/13590	0.00241731	0.0409835	0.0351334	Itgam/Csf1r	2
BP	GO:0032308	positive regulation of prostaglandin secretion	2/72	14/13590	0.00241731	0.0409835	0.0351334	Pla2g4a/P2rx7	2
BP	GO:0043312	neutrophil degranulation	2/72	14/13590	0.00241731	0.0409835	0.0351334	Anxa3/Itgam	2
BP	GO:0061760	antifungal innate immune response	2/72	14/13590	0.00241731	0.0409835	0.0351334	Clec4a3/Cx3cr1	2
BP	GO:1902563	regulation of neutrophil activation	2/72	14/13590	0.00241731	0.0409835	0.0351334	Itgam/Grn	2
BP	GO:0016525	negative regulation of angiogenesis	4/72	107/13590	0.00247807	0.0416316	0.035689	Creb3l1/Spred1/Cx3cr1/Cnmd	4
BP	GO:0001894	tissue homeostasis	6/72	261/13590	0.00256627	0.0420443	0.0360427	Prlh/Ctss/P2rx7/Tpp1/Atp1b2/Csf1r	6
BP	GO:0060249	anatomical structure homeostasis	6/72	261/13590	0.00256627	0.0420443	0.0360427	Prlh/Ctss/P2rx7/Tpp1/Atp1b2/Csf1r	6
BP	GO:0007204	positive regulation of cytosolic calcium ion concentration	5/72	179/13590	0.00257251	0.0420443	0.0360427	Cxcl13/P2rx7/C5ar2/Cx3cr1/Ccr5	5
BP	GO:0030857	negative regulation of epithelial cell differentiation	3/72	52/13590	0.00261639	0.0420443	0.0360427	Spred1/Fst/Csf1r	3
BP	GO:0031529	ruffle organization	3/72	52/13590	0.00261639	0.0420443	0.0360427	Plek/Aif1/Csf1r	3
BP	GO:2000181	negative regulation of blood vessel morphogenesis	4/72	109/13590	0.00265032	0.0422223	0.0361954	Creb3l1/Spred1/Cx3cr1/Cnmd	4
BP	GO:1901343	negative regulation of vasculature development	4/72	110/13590	0.00273945	0.042807	0.0366966	Creb3l1/Spred1/Cx3cr1/Cnmd	4
BP	GO:0070169	positive regulation of biomineral tissue development	3/72	53/13590	0.00276292	0.042807	0.0366966	Pla2g4a/P2rx7/Csf1r	3
BP	GO:0071622	regulation of granulocyte chemotaxis	3/72	53/13590	0.00276292	0.042807	0.0366966	C5ar2/Nckap1l/Csf1r	3
BP	GO:0032306	regulation of prostaglandin secretion	2/72	15/13590	0.00277967	0.042807	0.0366966	Pla2g4a/P2rx7	2
BP	GO:0002262	myeloid cell homeostasis	5/72	183/13590	0.00283019	0.042877	0.0367566	Hcar2/Itgam/Mb/Nckap1l/Csf1r	5
BP	GO:0071675	regulation of mononuclear cell migration	4/72	111/13590	0.00283063	0.042877	0.0367566	Cxcl13/Cx3cr1/Aif1/Csf1r	4
BP	GO:0030225	macrophage differentiation	3/72	55/13590	0.00307093	0.0457668	0.0392339	C1qc/Itgam/Csf1r	3
BP	GO:0031343	positive regulation of cell killing	3/72	55/13590	0.00307093	0.0457668	0.0392339	P2rx7/Itgam/Ccr5	3
BP	GO:0006109	regulation of carbohydrate metabolic process	5/72	187/13590	0.00310611	0.0459207	0.0393658	Pask/Khk/P2rx7/P2ry6/Plek	5
CC	GO:0009897	external side of plasma membrane	10/71	358/13871	1.3167e-05	0.00210666	0.0020928	Cd48/Csf3r/P2rx7/Clec4a3/Itgam/Cx3cr1/Ccr5/Atp1b2/Csf2rb/Adgre1	10
MF	GO:0001614	purinergic nucleotide receptor activity	3/65	19/12494	0.00012271	0.015216	0.013821	P2rx7/Hcar2/P2ry6	3
MF	GO:0016502	nucleotide receptor activity	3/65	19/12494	0.00012271	0.015216	0.013821	P2rx7/Hcar2/P2ry6	3
MF	GO:0140375	immune receptor activity	5/65	106/12494	0.00022043	0.0182219	0.0165513	Csf3r/C5ar2/Cx3cr1/Ccr5/Csf2rb	5
MF	GO:0043394	proteoglycan binding	3/65	35/12494	0.00078102	0.0484233	0.0439838	Ctss/Itgam/Fst	3
