# Supplementary material for: A cross-species atlas of the dorsal vagal complex reveals neural mediators of the effects of cagrilintide on energy balance
Source: Nat Metab. 2026 Jun 8;8(6):1350–67. doi: 10.1038/s42255-026-01539-3 (PMC13303089; doi:10.1038/s42255-026-01539-3)
Supplement: Supplementary file 13 — Cell population-specific differential gene expression analysis results of rat and mice across all available treatment. P values were adjusted separately using BH FDR correction for each of the 20 species treatment cell-type contrasts. Genes with an adjusted P value < 0.05 were concatenated and shown. [file 42255_2026_1539_MOESM13_ESM.xlsx]

## Sheet: Table 11 (Single-cell DEGs)
	source	celltype	baseMean	log2FoldChange	lfcSE	stat	pvalue	padj
Fyb1	rat_chronic	Microglia	363.149	0.346605	0.0852754	4.06454	4.8127e-05	0.0302099
Ikzf2	rat_chronic	Microglia	94.7997	0.465043	0.0867664	5.35972	8.3353e-08	9.8634e-05
Plac8	rat_chronic	Microglia	46.3178	1.35987	0.329092	4.13219	3.5933e-05	0.0302099
Aoah	rat_chronic	Microglia	51.4453	1.55948	0.227479	6.8555	7.1062e-12	2.5227e-08
Nrp1	rat_chronic	Microglia	92.1046	1.44732	0.215287	6.72275	1.7832e-11	3.1653e-08
Cux1	rat_chronic	Microglia	278.674	0.3122	0.0770727	4.05073	5.1059e-05	0.0302099
Appl2	rat_chronic	Oligodendrocytes	1578.03	0.459207	0.108337	4.23869	2.2483e-05	0.0318734
Hid1	rat_chronic	Oligodendrocytes	362.614	0.251538	0.0587302	4.28293	1.8445e-05	0.0318734
P2rx7	rat_chronic	Oligodendrocytes	487.337	0.32986	0.0746073	4.42128	9.8117e-06	0.0318734
Slc1a3	rat_chronic	Astrocytes	1049.89	-0.328249	0.0607843	-5.40022	6.6557e-08	0.00012291
Mpp6	rat_chronic	Astrocytes	367.873	-0.42754	0.0928682	-4.60373	4.1499e-06	0.00383177
Thsd7a	rat_chronic	Astrocytes	173.813	0.424352	0.106861	3.97108	7.1548e-05	0.0283127
Lmo3	rat_chronic	Astrocytes	122.673	0.497231	0.0798906	6.2239	4.8494e-10	2.6866e-06
Ola1	rat_chronic	Astrocytes	165.383	0.331804	0.0864291	3.83903	0.00012352	0.0456206
Trim9	rat_chronic	Astrocytes	226.121	0.321098	0.0658194	4.87847	1.0691e-06	0.00118459
Nell2	rat_chronic	Astrocytes	142.799	-0.644449	0.160321	-4.01975	5.826e-05	0.0268968
Pax3	rat_chronic	Astrocytes	112.688	-0.455527	0.104828	-4.34548	1.3897e-05	0.00855439
Epha5	rat_chronic	Astrocytes	216.95	0.823396	0.149459	5.50917	3.6052e-08	9.9865e-05
Vwc2	rat_chronic	Astrocytes	44.1893	1.3391	0.27006	4.95852	7.1032e-07	0.0009838
Sorbs2	rat_chronic	Astrocytes	120.91	0.53628	0.126233	4.24835	2.1536e-05	0.0119307
Ankrd28	rat_chronic	Astrocytes	223.187	-0.346703	0.0868172	-3.99348	6.5111e-05	0.0277472
Tmprss7	rat_chronic	Astrocytes	106.474	-0.571509	0.129828	-4.40206	1.0723e-05	0.00742548
LOC685680	rat_chronic	Astrocytes	44.4032	-0.764033	0.189004	-4.04242	5.2901e-05	0.0266431
Zfhx3	rat_chronic	Astrocytes	54.4514	0.557461	0.123829	4.50186	6.7363e-06	0.00533128
Trpm3	rat_chronic	Ependymal	17.1804	3.95067	0.854955	4.62091	3.8206e-06	0.024471
Ttr	rat_chronic	Ependymal	19.6855	3.3284	0.763824	4.35754	1.3153e-05	0.0421231
Tfap2b	rat_chronic	GABA1.0	53.8584	-1.04832	0.228128	-4.59532	4.3208e-06	0.0414146
Tuba1b	rat_chronic	Chat1.0	11.9426	-3.1331	0.638639	-4.90591	9.2997e-07	0.00980003
Actb	rat_chronic	Chat1.0	11.5361	-3.04886	0.65131	-4.68111	2.8532e-06	0.0150335
Npas1	rat_chronic	Glu0.0	33.0935	0.936008	0.180049	5.19864	2.0075e-07	0.00116256
Adgrl2	rat_chronic	Glu0.0	233.258	-0.437417	0.0994996	-4.39616	1.1018e-05	0.0127611
Sv2c...32	rat_chronic	Glu0.0	242.227	0.324783	0.0725573	4.47623	7.5973e-06	0.0109991
Elavl2	rat_chronic	Glu0.0	329.166	0.380251	0.0818874	4.64358	3.4243e-06	0.00660997
Tox	rat_chronic	Glu0.0	108.892	-0.697951	0.147277	-4.73904	2.1474e-06	0.00621773
Gulp1	rat_chronic	Glu0.0	41.647	-0.807249	0.194484	-4.15071	3.3144e-05	0.0319894
Smr3b	rat_chronic	Glu0.3	6.78859	-1.56166	0.324894	-4.80667	1.5347e-06	0.0140469
Rorb	rat_chronic	Glu1.0	55.4879	-1.04057	0.211536	-4.91912	8.6934e-07	0.0054273
Gpc6	rat_chronic	Glu1.0	312.305	-0.63464	0.145682	-4.35634	1.3225e-05	0.0412829
Cdh12	rat_chronic	GABA4.1	107.243	-1.02427	0.205339	-4.98818	6.095e-07	0.00093314
Il1rapl1	rat_chronic	GABA4.1	256.152	-0.558404	0.148897	-3.75027	0.00017664	0.0378595
Lrfn5	rat_chronic	GABA4.1	164.512	-0.553605	0.148748	-3.72177	0.00019783	0.0378595
Rbms3	rat_chronic	GABA4.1	29.5178	1.05798	0.287849	3.67545	0.00023743	0.0387052
Rims1	rat_chronic	GABA4.1	111.439	-0.719073	0.184956	-3.8878	0.00010116	0.0309739
Thsd7b	rat_chronic	GABA4.1	14.6341	1.84829	0.431624	4.28218	1.8507e-05	0.00944468
Asic2	rat_chronic	GABA4.1	21.6552	-1.76922	0.463124	-3.82019	0.00013335	0.034026
Cadps	rat_chronic	GABA4.1	119.16	-0.583065	0.159334	-3.6594	0.00025281	0.0387052
Dcc	rat_chronic	GABA4.1	13.7032	1.72963	0.441936	3.91376	9.0871e-05	0.0309739
Zfp521	rat_chronic	GABA4.1	24.2547	-2.17075	0.460254	-4.71642	2.4004e-06	0.00183748
Micb	rat_chronic	Glu8.2	11.8116	1.2868	0.310823	4.13996	3.4736e-05	0.0168585
Alk...50	rat_chronic	Glu8.2	66.7369	0.717061	0.168561	4.254	2.0998e-05	0.0152869
Stxbp6	rat_chronic	Glu8.2	68.2912	-0.774324	0.194644	-3.97814	6.9455e-05	0.0202253
Ccdc85a	rat_chronic	Glu8.2	45.3107	-0.96212	0.191166	-5.03291	4.8309e-07	0.00070338
Filip1l	rat_chronic	Glu8.2	13.8306	1.45353	0.363228	4.0017	6.2888e-05	0.0202253
Spred3...54	rat_chronic	GABA0.1	32.4816	0.785555	0.138067	5.68967	1.2728e-08	5.5507e-05
Tacr3	rat_chronic	GABA0.1	189.102	0.805042	0.121307	6.63641	3.2141e-11	2.8033e-07
Dok5	rat_chronic	GABA0.1	65.8864	0.553722	0.104204	5.31381	1.0735e-07	0.00031212
Alk...57	rat_chronic	GABA0.1	539.882	0.349871	0.0809182	4.32376	1.5339e-05	0.0267572
Etv4...58	rat_chronic	GABA0.1	17.2087	1.15115	0.252536	4.55835	5.1556e-06	0.0112418
Dbp	rat_chronic	Glu4.0	7.92787	-1.29347	0.277993	-4.65289	3.2731e-06	0.0288168
Spred3...60	rat_chronic	Glu3.0	13.8291	1.1395	0.239024	4.76733	1.8669e-06	0.00411831
Etv4...61	rat_chronic	Glu3.0	7.96074	2.03112	0.362656	5.60069	2.135e-08	0.00016928
Shc3	rat_chronic	Glu3.0	17.6325	1.04802	0.190612	5.4982	3.8368e-08	0.00016928
Fgf1	rat_chronic	Glu3.0	33.074	1.34846	0.262629	5.13448	2.8292e-07	0.00083216
Vgf	rat_chronic	Glu3.0	10.4248	1.27272	0.302206	4.21143	2.5376e-05	0.0447827
Arid5b	rat_chronic	Glu5.2	64.3741	0.719828	0.149165	4.82573	1.3949e-06	0.011261
Gab2	rat_chronic	Glu2.0	37.319	0.724185	0.193071	3.75087	0.00017622	0.0444513
Pde4d...67	rat_chronic	Glu2.0	429.86	0.469188	0.112298	4.17805	2.9402e-05	0.015645
Grid2	rat_chronic	Glu2.0	129.459	-0.395269	0.0950116	-4.16021	3.1795e-05	0.015645
Necab1	rat_chronic	Glu2.0	58.2527	0.70145	0.137997	5.08307	3.7139e-07	0.0009074
Dab1	rat_chronic	Glu2.0	42.8393	0.631224	0.160003	3.94507	7.9778e-05	0.0251549
Glra2	rat_chronic	Glu2.0	35.4574	0.581766	0.140598	4.13781	3.5064e-05	0.015645
Samd12	rat_chronic	Glu2.0	200.66	0.256035	0.0675513	3.79023	0.00015051	0.0399632
Tafa2...73	rat_chronic	Glu2.0	27.0093	-0.968916	0.193332	-5.01167	5.3959e-07	0.0009074
Oxr1	rat_chronic	Glu2.0	190.369	-0.349617	0.0847734	-4.12414	3.7213e-05	0.015645
Angpt1	rat_chronic	Glu2.0	15.9182	-1.06816	0.269574	-3.96238	7.4205e-05	0.0251549
Zfpm2...76	rat_chronic	Glu2.0	38.5914	0.977007	0.241035	4.05338	5.0483e-05	0.0195912
Maml2	rat_chronic	Glu2.0	43.1451	0.673866	0.173066	3.89369	9.8732e-05	0.0276723
Dscaml1	rat_chronic	Glu2.0	43.5149	0.945888	0.241535	3.91615	8.9974e-05	0.0267011
Tmeff2	rat_chronic	Glu2.0	273.789	0.451511	0.0938958	4.80864	1.5196e-06	0.00158496
Erbb4	rat_chronic	Glu2.0	51.4363	1.05558	0.183023	5.7675	8.0454e-09	4.0589e-05
Brinp3	rat_chronic	Glu2.0	328.978	0.488766	0.113984	4.28804	1.8025e-05	0.0129911
Syt2	rat_chronic	Glu2.0	13.5339	-1.06889	0.222593	-4.80201	1.5708e-06	0.00158496
Gria1...83	rat_chronic	Glu2.0	79.4084	0.462876	0.0981116	4.71785	2.3835e-06	0.0020041
Chst9	rat_chronic	Glu2.0	12.4014	-1.19637	0.302452	-3.95559	7.6346e-05	0.0251549
Chsy3	rat_chronic	Glu2.0	182.106	0.700107	0.165665	4.22603	2.3785e-05	0.0149996
Tmem255a	rat_chronic	GABA6.0	28.2253	-0.774238	0.16405	-4.71952	2.364e-06	0.0201107
Pde10a...87	rat_chronic	Glu4.2	59.6768	1.08328	0.175872	6.1595	7.2974e-10	1.5142e-06
Pde4d...88	rat_chronic	Glu4.2	740.402	0.348975	0.0865747	4.03091	5.5562e-05	0.0164702
Pde8b	rat_chronic	Glu4.2	46.1423	0.488762	0.128666	3.79868	0.00014547	0.0335389
AABR07060133.1	rat_chronic	Glu4.2	51.4855	0.526679	0.142863	3.68661	0.00022726	0.0471573
Aff2	rat_chronic	Glu4.2	39.25	-0.710149	0.156955	-4.52454	6.0528e-06	0.00251193
Pak3	rat_chronic	Glu4.2	73.2809	0.450908	0.0994551	4.53379	5.7936e-06	0.00251193
Sgpp2...93	rat_chronic	Glu4.2	16.561	0.95531	0.245613	3.88949	0.00010046	0.0260558
Ptprn...94	rat_chronic	Glu4.2	31.4573	0.723999	0.140813	5.14156	2.7246e-07	0.00028268
Sphkap	rat_chronic	Glu4.2	37.3195	-0.742938	0.204925	-3.6254	0.00028851	0.0498883
Slc16a11	rat_chronic	Glu4.2	37.9534	-0.670799	0.14963	-4.48306	7.3581e-06	0.00254468
Tanc2	rat_chronic	Glu4.2	168.635	0.329972	0.0713397	4.62537	3.7393e-06	0.00251193
Arhgap26	rat_chronic	Glu4.2	69.2223	0.401949	0.110797	3.62779	0.00028586	0.0498883
AY172581.24	rat_chronic	Glu11.0	21.067	1.9449	0.392956	4.94943	7.4433e-07	0.00654413
Reln...100	rat_acute	Glu6.1	21.4271	-1.03582	0.224334	-4.61731	3.8875e-06	0.0331017
Galnt14	rat_acute	GABA3.1	15.7276	0.965066	0.209878	4.59822	4.2611e-06	0.0360321
Wdr66	rat_acute	GABA3.0	26.8272	0.858015	0.159276	5.38696	7.1661e-08	0.0006046
Sgpp2...103	rat_acute	Glu4.2	15.5895	1.1318	0.250447	4.51914	6.2091e-06	0.0176669
Fam163a	rat_acute	Glu4.2	4.48973	2.44959	0.513839	4.76723	1.8678e-06	0.00797171
Sik1	rat_acute	Glu4.2	4.15587	2.41485	0.475653	5.07691	3.8363e-07	0.00327463
Ntm	mouse_chronic	Ependymal	19.084	3.56736	0.770152	4.63203	3.621e-06	0.018674
Lsamp	mouse_chronic	Ependymal	56.349	2.56458	0.564435	4.54362	5.5298e-06	0.018674
Tmc1	mouse_chronic	Glu13.0	16.8893	3.52544	0.682115	5.1684	2.3611e-07	0.00260117
Etl4	mouse_chronic	Glu7.0	150.235	-0.866671	0.168207	-5.15241	2.5716e-07	0.00264074
Grin3a	mouse_chronic	GABA4.0	82.6395	-0.730753	0.193892	-3.76887	0.00016399	0.0498253
Sox5	mouse_chronic	GABA4.0	43.5772	-0.96513	0.212455	-4.54275	5.5526e-06	0.00501683
A230006K03Rik	mouse_chronic	GABA4.0	141.987	-0.977071	0.195664	-4.99363	5.9256e-07	0.00108024
Cep112	mouse_chronic	GABA4.0	127.563	-0.923416	0.239806	-3.85068	0.00011779	0.0429468
Gpc5	mouse_chronic	GABA4.0	575.21	-0.828505	0.185828	-4.45844	8.2559e-06	0.00501683
Zfpm2...115	mouse_chronic	GABA4.0	44.7731	1.78674	0.459282	3.89028	0.00010013	0.0429468
Cntn5	mouse_chronic	Glu8.3	59.042	2.18776	0.438036	4.99447	5.8997e-07	0.00600882
Kcnip4	mouse_chronic	Glu1.1	1159.91	-0.775408	0.162899	-4.76004	1.9355e-06	0.009546
Kcnq5...118	mouse_chronic	GABA1.2	12.6182	-2.32038	0.494927	-4.68832	2.7546e-06	0.0267608
Plxdc2	mouse_chronic	Glu11.0	63.1927	-1.5087	0.315142	-4.78736	1.6899e-06	0.00522798
Kctd8	mouse_chronic	Glu11.0	34.424	-2.06071	0.389809	-5.28647	1.247e-07	0.00057868
Tenm2...121	mouse_chronic	Glu11.0	660.333	-0.852356	0.194222	-4.38856	1.141e-05	0.026475
Sorcs3	mouse_chronic	Glu11.0	55.5811	-2.20584	0.329966	-6.68506	2.3083e-11	2.1424e-07
Frmd5	mouse_chronic	Glu14.0	15.7315	1.67114	0.397714	4.20186	2.6473e-05	0.0115622
Kcnmb2	mouse_chronic	Glu14.0	7.15512	2.86413	0.656971	4.35961	1.303e-05	0.00758762
Gabrg3	mouse_chronic	Glu14.0	50.6275	1.29093	0.28722	4.49458	6.9708e-06	0.006089
Tenm1	mouse_chronic	Glu14.0	48.2716	1.28252	0.281224	4.56048	5.1036e-06	0.006089
Tafa2...127	mouse_chronic	GABA6.1	38.377	-1.35452	0.279161	-4.8521	1.2216e-06	0.0114759
Kcnq5...128	mouse_chronic	GABA3.0	31.281	-1.51501	0.324917	-4.66277	3.1198e-06	0.0275539
Wdr17	mouse_acute	Ependymal	8.91838	-4.21559	0.94012	-4.48409	7.3225e-06	0.0272983
Gria1...130	mouse_acute	Ependymal	17.3977	-5.29229	0.927459	-5.70622	1.1551e-08	8.6124e-05
Slc24a3	mouse_acute	Glu7.1	18.1676	1.64808	0.350017	4.70857	2.4946e-06	0.0130354
Auts2	mouse_acute	Glu7.1	26.5365	1.67672	0.368255	4.55316	5.2847e-06	0.0138077
Rora	mouse_acute	Glu7.1	155.854	1.3446	0.206276	6.51846	7.1031e-11	7.4234e-07
Zfpm2...134	mouse_acute	Glu7.1	17.1453	1.62059	0.351296	4.61319	3.9654e-06	0.0138077
Ptprn...135	mouse_acute	Glu4.2	91.1462	1.30644	0.239897	5.44582	5.1569e-08	4.0141e-05
Dclk1	mouse_acute	Glu4.2	128.394	0.64997	0.138826	4.68189	2.8424e-06	0.00184378
Grm3	mouse_acute	Glu4.2	103.189	-0.759644	0.180403	-4.21082	2.5445e-05	0.0141474
Sez6l	mouse_acute	Glu4.2	22.2546	1.098	0.263559	4.16604	3.0994e-05	0.0150785
Usp29	mouse_acute	Glu4.2	127.86	0.860521	0.154052	5.5859	2.325e-08	2.2622e-05
1700016P03Rik	mouse_acute	Glu4.2	10.3355	3.59969	0.539235	6.67555	2.463e-11	4.793e-08
Sv2c...141	mouse_acute	Glu4.2	13.1346	2.59909	0.439815	5.9095	3.4315e-09	4.4518e-06
Pde10a...142	mouse_acute	Glu4.2	341.271	2.02554	0.294511	6.87765	6.0847e-12	2.3682e-08
Tenm2...143	mouse_acute	Glu13.1	113.764	-2.06114	0.348333	-5.91714	3.2759e-09	3.1141e-05
Maml3	mouse_acute	Glu8.1	58.7039	1.1699	0.239275	4.88935	1.0117e-06	0.00990864
Hcn1	mouse_acute	Glu2.1	66.0136	0.858654	0.184287	4.65932	3.1725e-06	0.0289522
4930509J09Rik	mouse_acute	Glu3.1	27.1087	1.38763	0.266623	5.20447	1.9455e-07	0.00185156
9530026P05Rik	mouse_acute	Glu4.1	62.5345	0.942291	0.190758	4.93973	7.8229e-07	0.00704845
Pde10a...148	mouse_acute	Glu4.1	78.8573	-1.28486	0.269	-4.77644	1.7843e-06	0.00803822
Grik1	mouse_acute	Glu2.4	17.6923	-2.98092	0.606582	-4.91429	8.9103e-07	0.00877937
Schip1	mouse_acute	Glu10.2	32.2479	-1.54157	0.439739	-3.50566	0.00045548	0.0390721
Reln...151	mouse_acute	Glu10.2	19.1143	-2.40206	0.651606	-3.68636	0.00022748	0.0230082
Rasgef1b	mouse_acute	Glu10.2	15.8366	2.06313	0.550646	3.74673	0.00017915	0.0211399
Ccser1	mouse_acute	Glu10.2	125.203	1.21202	0.290734	4.16883	3.0617e-05	0.00541922
Grm7	mouse_acute	Glu10.2	35.5397	-1.54034	0.44463	-3.46432	0.00053157	0.0390721
Grm5	mouse_acute	Glu10.2	111.854	2.31823	0.275795	8.40564	4.2554e-17	3.0129e-14
Gm32647	mouse_acute	Glu10.2	48.5405	-1.65453	0.430388	-3.84427	0.00012091	0.0171213
Tenm2...157	mouse_acute	Glu10.2	309.206	1.08795	0.251885	4.31923	1.5657e-05	0.00369517
Edil3	mouse_acute	Glu10.2	22.596	1.82807	0.529225	3.45423	0.00055187	0.0390721
Cntnap5c	mouse_acute	Glu10.2	23.7633	2.41206	0.494488	4.87789	1.0723e-06	0.00037958
