# Supplementary material for: A cross-species atlas of the dorsal vagal complex reveals neural mediators of the effects of cagrilintide on energy balance
Source: Nat Metab. 2026 Jun 8;8(6):1350–67. doi: 10.1038/s42255-026-01539-3 (PMC13303089; doi:10.1038/s42255-026-01539-3)
Supplement: Supplementary file 14 — Cell population-specific differential gene expression analysis results of DIO mice versus chow mice. P values were adjusted separately for each cell type using BH FDR correction. Genes with an adjusted P value < 0.05 were concatenated and shown. [file 42255_2026_1539_MOESM14_ESM.xlsx]

## Sheet: Table 12 (DIO v. Chow DEGs)
	gene	baseMean	log2FoldChange	lfcSE	stat	pvalue	padj
Chat0.0	Gm17655	8.5221	-2.74911	0.557567	-4.93055	8.1998e-07	0.00948388
Glu1.0	D130009I18Rik	21.6455	1.81327	0.360839	5.02514	5.0306e-07	0.00511866
Glu13.0	4930555F03Rik	5.52416	3.52261	0.736505	4.78288	1.728e-06	0.0184348
Glu13.1	Nrg1	50.3807	1.8563	0.405835	4.57401	4.7847e-06	0.0461966
Glu14.0	Ptprt	80.7801	-0.942734	0.289226	-3.25951	0.00111606	0.0380339
Glu14.0	Dpyd	87.865	-1.10726	0.23384	-4.73511	2.1893e-06	0.00058018
Glu14.0	Ndst3	25.0955	1.909	0.434915	4.38935	1.1369e-05	0.00150636
Glu14.0	Camk2d	39.6715	1.00945	0.302339	3.33879	0.00084145	0.0318549
Glu14.0	Rasgef1b	42.0392	2.87911	0.443084	6.49789	8.1453e-11	4.317e-08
Glu14.0	Cntn6	85.3064	-0.867166	0.256321	-3.38312	0.00071667	0.0316531
Glu14.0	Cntn4	47.6994	-1.02352	0.256513	-3.99015	6.6031e-05	0.00499948
Glu14.0	Nrg1	393.323	-1.27096	0.276829	-4.59113	4.4086e-06	0.00077885
Glu14.0	Ephb1	36.3982	1.28222	0.338241	3.79085	0.00015013	0.00994615
Glu14.0	Gm15398	89.5755	0.904499	0.263477	3.43293	0.0005971	0.0287694
Glu14.0	Fgf14	306.939	-0.822821	0.201608	-4.08128	4.4788e-05	0.00458054
Glu14.0	Cdh12	35.041	-1.21732	0.341687	-3.56267	0.0003671	0.0216184
Glu14.0	Zbtb20	53.7199	-0.761636	0.234245	-3.25145	0.00114819	0.0380339
Glu14.0	Cadm2	152.663	0.762937	0.228209	3.34315	0.00082834	0.0318549
Glu14.0	Robo1	131.131	-1.19696	0.295758	-4.0471	5.1855e-05	0.00458054
Glu14.0	Malat1	9028.35	0.623145	0.179063	3.48003	0.00050135	0.0265716
Glu2.3	Ptprm	13.0778	-1.45283	0.310515	-4.67876	2.8862e-06	0.0266308
Glu3.0	Cntn3	38.9092	1.84652	0.289508	6.37814	1.7925e-10	1.6886e-06
Glu3.0	Grik1	193.058	0.778883	0.135775	5.73657	9.6613e-09	4.5505e-05
