# Supplementary material for: A cross-species atlas of the dorsal vagal complex reveals neural mediators of the effects of cagrilintide on energy balance
Source: Nat Metab. 2026 Jun 8;8(6):1350–67. doi: 10.1038/s42255-026-01539-3 (PMC13303089; doi:10.1038/s42255-026-01539-3)
Supplement: Supplementary file 15 — Cell-type-proportion source data. [file 42255_2026_1539_MOESM15_ESM.xlsx]

## Sheet: Figure 1C
species	celltype_meta	n	proportion
macaque	1. Chat0.0	22	0.00217585
mouse	1. Chat0.0	1139	0.0130522
rat	1. Chat0.0	846	0.00712937
macaque	2. Chat1.0	8	0.000791217
mouse	2. Chat1.0	310	0.0035524
rat	2. Chat1.0	207	0.00174442
macaque	3. GABA0.0	734	0.0725942
mouse	3. GABA0.0	3532	0.0404744
rat	3. GABA0.0	7766	0.0654453
macaque	4. GABA0.1	324	0.0320443
mouse	4. GABA0.1	2953	0.0338395
rat	4. GABA0.1	6754	0.056917
macaque	5. GABA0.2	182	0.0180002
mouse	5. GABA0.2	1729	0.0198132
rat	5. GABA0.2	4223	0.0355879
macaque	6. GABA1.0	598	0.0591435
mouse	6. GABA1.0	8724	0.0999714
rat	6. GABA1.0	8547	0.0720269
macaque	7. GABA1.1	237	0.0234398
mouse	7. GABA1.1	3427	0.0392712
rat	7. GABA1.1	3923	0.0330597
macaque	8. GABA1.2	79	0.00781327
mouse	8. GABA1.2	360	0.00412537
rat	8. GABA1.2	599	0.00504787
macaque	9. GABA2.0	328	0.0324399
mouse	9. GABA2.0	2057	0.0235719
rat	9. GABA2.0	4935	0.041588
macaque	10. GABA2.1	196	0.0193848
mouse	10. GABA2.1	1183	0.0135564
rat	10. GABA2.1	2585	0.0217842
macaque	11. GABA2.2	193	0.0190881
mouse	11. GABA2.2	797	0.0091331
rat	11. GABA2.2	1952	0.0164498
macaque	12. GABA2.3	41	0.00405499
mouse	12. GABA2.3	553	0.00633702
rat	12. GABA2.3	694	0.00584845
macaque	13. GABA3.0	241	0.0238354
mouse	13. GABA3.0	2712	0.0310778
rat	13. GABA3.0	4529	0.0381666
macaque	14. GABA3.1	40	0.00395609
mouse	14. GABA3.1	823	0.00943104
rat	14. GABA3.1	1242	0.0104665
macaque	15. GABA3.2	4	0.000395609
mouse	15. GABA3.2	265	0.00303673
rat	15. GABA3.2	693	0.00584002
macaque	16. GABA4.0	586	0.0579567
mouse	16. GABA4.0	2612	0.0299318
rat	16. GABA4.0	3253	0.0274135
macaque	17. GABA4.1	24	0.00237365
mouse	17. GABA4.1	1405	0.0161004
rat	17. GABA4.1	516	0.00434841
macaque	18. GABA4.2	15	0.00148353
mouse	18. GABA4.2	920	0.0105426
rat	18. GABA4.2	332	0.00279782
macaque	19. GABA5.0	93	0.0091979
mouse	19. GABA5.0	1156	0.013247
rat	19. GABA5.0	1545	0.01302
macaque	20. GABA5.1	98	0.00969241
mouse	20. GABA5.1	832	0.00953418
rat	20. GABA5.1	1306	0.0110059
macaque	21. GABA5.2	110	0.0108792
mouse	21. GABA5.2	423	0.0048473
rat	21. GABA5.2	833	0.00701982
macaque	22. GABA5.3	19	0.00187914
mouse	22. GABA5.3	305	0.0034951
rat	22. GABA5.3	288	0.00242702
macaque	23. GABA6.0	117	0.0115716
mouse	23. GABA6.0	1219	0.0139689
rat	23. GABA6.0	1512	0.0127419
macaque	24. GABA6.1	185	0.0182969
mouse	24. GABA6.1	977	0.0111958
rat	24. GABA6.1	1109	0.00934572
macaque	25. GABA6.2	21	0.00207695
mouse	25. GABA6.2	554	0.00634848
rat	25. GABA6.2	991	0.00835131
mouse	26. GABA6.3	232	0.00265857
rat	26. GABA6.3	30	0.000252815
macaque	27. GABA6.4	47	0.0046484
mouse	27. GABA6.4	46	0.00052713
rat	27. GABA6.4	23	0.000193825
macaque	28. GABA7.0	627	0.0620117
mouse	28. GABA7.0	1623	0.0185985
rat	28. GABA7.0	2268	0.0191128
macaque	29. Glu0.0	237	0.0234398
mouse	29. Glu0.0	5153	0.05905
rat	29. Glu0.0	4356	0.0367087
macaque	30. Glu0.1	327	0.032341
mouse	30. Glu0.1	2938	0.0336676
rat	30. Glu0.1	4248	0.0357986
macaque	31. Glu0.2	75	0.00741766
mouse	31. Glu0.2	1134	0.0129949
rat	31. Glu0.2	1941	0.0163571
macaque	32. Glu0.3	103	0.0101869
mouse	32. Glu0.3	1198	0.0137283
rat	32. Glu0.3	958	0.00807322
macaque	33. Glu0.4	3	0.000296707
mouse	33. Glu0.4	422	0.00483584
rat	33. Glu0.4	694	0.00584845
mouse	34. Glu0.5	108	0.00123761
rat	34. Glu0.5	90	0.000758444
macaque	35. Glu0.6	1	9.89022e-05
mouse	35. Glu0.6	155	0.0017762
rat	35. Glu0.6	28	0.00023596
macaque	36. Glu1.0	1178	0.116507
mouse	36. Glu1.0	3928	0.0450123
rat	36. Glu1.0	5813	0.0489871
macaque	37. Glu1.1	203	0.0200771
mouse	37. Glu1.1	1389	0.015917
rat	37. Glu1.1	1362	0.0114778
macaque	38. Glu2.0	100	0.00989022
mouse	38. Glu2.0	1901	0.0217842
rat	38. Glu2.0	2183	0.0183965
macaque	39. Glu2.1	327	0.032341
mouse	39. Glu2.1	1954	0.0223916
rat	39. Glu2.1	1683	0.0141829
macaque	40. Glu2.2	71	0.00702206
mouse	40. Glu2.2	889	0.0101874
rat	40. Glu2.2	597	0.00503101
macaque	41. Glu2.3	18	0.00178024
mouse	41. Glu2.3	532	0.00609637
rat	41. Glu2.3	723	0.00609283
macaque	42. Glu2.4	28	0.00276926
mouse	42. Glu2.4	304	0.00348364
rat	42. Glu2.4	520	0.00438212
macaque	43. Glu2.5	4	0.000395609
mouse	43. Glu2.5	367	0.00420558
rat	43. Glu2.5	37	0.000311805
macaque	44. Glu3.0	90	0.0089012
mouse	44. Glu3.0	1405	0.0161004
rat	44. Glu3.0	1824	0.0153711
macaque	45. Glu3.1	55	0.00543962
mouse	45. Glu3.1	942	0.0107947
rat	45. Glu3.1	1813	0.0152784
macaque	46. Glu3.2	55	0.00543962
mouse	46. Glu3.2	409	0.00468687
rat	46. Glu3.2	1277	0.0107615
macaque	47. Glu3.3	40	0.00395609
mouse	47. Glu3.3	724	0.00829657
rat	47. Glu3.3	728	0.00613497
macaque	48. Glu3.4	61	0.00603303
mouse	48. Glu3.4	241	0.0027617
rat	48. Glu3.4	694	0.00584845
macaque	49. Glu4.0	93	0.0091979
mouse	49. Glu4.0	1245	0.0142669
rat	49. Glu4.0	2435	0.0205201
macaque	50. Glu4.1	53	0.00524182
mouse	50. Glu4.1	804	0.00921332
rat	50. Glu4.1	1450	0.0122194
macaque	51. Glu4.2	67	0.00662645
mouse	51. Glu4.2	641	0.00734544
rat	51. Glu4.2	1155	0.00973336
macaque	52. Glu4.3	138	0.0136485
mouse	52. Glu4.3	431	0.00493898
rat	52. Glu4.3	1122	0.00945527
macaque	53. Glu5.0	116	0.0114727
mouse	53. Glu5.0	870	0.00996963
rat	53. Glu5.0	1603	0.0135087
macaque	54. Glu5.1	51	0.00504401
mouse	54. Glu5.1	643	0.00736836
rat	54. Glu5.1	1223	0.0103064
macaque	55. Glu5.2	49	0.00484621
mouse	55. Glu5.2	383	0.00438893
rat	55. Glu5.2	829	0.00698611
macaque	56. Glu5.3	29	0.00286816
mouse	56. Glu5.3	174	0.00199393
rat	56. Glu5.3	433	0.00364896
macaque	57. Glu6.0	23	0.00227475
mouse	57. Glu6.0	737	0.00844554
rat	57. Glu6.0	1603	0.0135087
macaque	58. Glu6.1	80	0.00791217
mouse	58. Glu6.1	627	0.00718501
rat	58. Glu6.1	1576	0.0132812
macaque	59. Glu6.2	62	0.00613194
mouse	59. Glu6.2	548	0.00627972
rat	59. Glu6.2	608	0.00512371
macaque	60. Glu7.0	38	0.00375828
mouse	60. Glu7.0	1052	0.0120552
rat	60. Glu7.0	1969	0.0165931
macaque	61. Glu7.1	13	0.00128573
mouse	61. Glu7.1	601	0.00688707
rat	61. Glu7.1	1071	0.00902548
macaque	62. Glu7.2	2	0.000197804
mouse	62. Glu7.2	262	0.00300235
rat	62. Glu7.2	363	0.00305906
macaque	63. Glu8.0	47	0.0046484
mouse	63. Glu8.0	640	0.00733398
rat	63. Glu8.0	811	0.00683442
macaque	64. Glu8.1	10	0.000989022
mouse	64. Glu8.1	469	0.00537443
rat	64. Glu8.1	598	0.00503944
macaque	65. Glu8.2	32	0.00316487
mouse	65. Glu8.2	213	0.00244084
rat	65. Glu8.2	271	0.00228376
macaque	66. Glu8.3	47	0.0046484
mouse	66. Glu8.3	199	0.00228041
rat	66. Glu8.3	193	0.00162644
macaque	67. Glu9.0	349	0.0345169
mouse	67. Glu9.0	1750	0.0200539
rat	67. Glu9.0	1280	0.0107868
macaque	68. Glu10.0	59	0.00583523
mouse	68. Glu10.0	811	0.00929353
rat	68. Glu10.0	698	0.00588215
macaque	69. Glu10.1	51	0.00504401
mouse	69. Glu10.1	137	0.00156993
rat	69. Glu10.1	280	0.0023596
mouse	70. Glu10.2	160	0.0018335
rat	70. Glu10.2	319	0.00268826
macaque	71. Glu11.0	6	0.000593413
mouse	71. Glu11.0	1412	0.0161806
rat	71. Glu11.0	351	0.00295793
macaque	72. Glu11.1	10	0.000989022
mouse	72. Glu11.1	394	0.00451498
rat	72. Glu11.1	83	0.000699454
macaque	73. Glu11.2	1	9.89022e-05
mouse	73. Glu11.2	159	0.00182204
rat	73. Glu11.2	54	0.000455066
macaque	74. Glu12.0	451	0.0446049
mouse	74. Glu12.0	1561	0.017888
rat	74. Glu12.0	152	0.00128093
macaque	75. Glu13.0	51	0.00504401
mouse	75. Glu13.0	269	0.00308256
rat	75. Glu13.0	349	0.00294108
macaque	76. Glu13.1	20	0.00197804
mouse	76. Glu13.1	150	0.0017189
rat	76. Glu13.1	154	0.00129778
mouse	77. Glu13.2	173	0.00198247
rat	77. Glu13.2	144	0.00121351
macaque	78. Glu14.0	1	9.89022e-05
mouse	78. Glu14.0	232	0.00265857
rat	78. Glu14.0	185	0.00155902
macaque	79. Glu15.0	3	0.000296707
mouse	79. Glu15.0	175	0.00200539
rat	79. Glu15.0	132	0.00111238
macaque	80. Sero0.0	14	0.00138463
mouse	80. Sero0.0	382	0.00437747
rat	80. Sero0.0	100	0.000842716
