# Supplementary material for: A cross-species atlas of the dorsal vagal complex reveals neural mediators of the effects of cagrilintide on energy balance
Source: Nat Metab. 2026 Jun 8;8(6):1350–67. doi: 10.1038/s42255-026-01539-3 (PMC13303089; doi:10.1038/s42255-026-01539-3)
Supplement: Supplementary file 17 — Regulon analysis and generalized linear model source data. [file 42255_2026_1539_MOESM17_ESM.xlsx]

## Sheet: Figure_4A
regulon

## Sheet: Figure_4D
accuracy
