# Supplementary material for: A cross-species atlas of the dorsal vagal complex reveals neural mediators of the effects of cagrilintide on energy balance
Source: Nat Metab. 2026 Jun 8;8(6):1350–67. doi: 10.1038/s42255-026-01539-3 (PMC13303089; doi:10.1038/s42255-026-01539-3)
Supplement: Supplementary file 18 — Statistical source data for mouse experiments. [file 42255_2026_1539_MOESM18_ESM.xlsx]

## Sheet: Figure_5C
Saline	CNO
0.717	0.233
2.324	0.977
0.845	0.486
1.162	0.23
0.984	0.695
2.421	0.44
1.254	0.982

## Sheet: Figure_5D
	CalcrCre-hM3Dq Saline								CalcrCre-hM3Dq CNO
2	17.6867	24.0074	26	20.3163	13.6178	17.2509	18.4108	26.6633	15.9751	16.129	17.2857	1.94647	4.90241	9.82818	3.44094	14.2071
4	32.4689	46.5261	26.9524	38.5645	35.1339	28.2818	32.1745	35.5178	19.9689	29.7146	31.9048	16.7275	25.1475	10.1031	16.7435	32.4162
6	46.7842	60.3598	50.1429	39.3552	35.3609	43.3677	32.0326	47.6738	25.6743	52.4814	51.4762	31.3869	34.9069	15.7388	32.7776	33.1666
24	100	100	100	100	100	100	100	100	71.0062	92.5558	82.8571	68.9781	89.4689	72.2337	84.7818	88.5443

## Sheet: Figure_5E
Liraglutide	CNO	AP-HM3Dq-CNO
13.6564	96.5812	66.7614
33.463	83.4808	94.1176
15.942	99.3878	99.4056
9.22969	94.9309	75.0704
10.7089	60.3405	89.1667
10.8696	56.7836	97.6559
10.8033	49.5729
4.36429
3.39202
17.0889
30.3862
19.3307

## Sheet: Figure_5F
		Cre-Lira (n=14)																			Cre-CNO (n=7)																			APCrehM3dq-CNO (n=8)
-2		100.925	98.0904	99.9562	99.7048	99.462	98.3299	99.3935	98.9447	99.2414	98.773	98.4752	99.231	99.3548	99.3935						101.467	100.086	98.9425	100.693	100	99.7725	98.9155	99.9824												98.926	98.3212	99.9108	106	105.575	99.0871	100.398	99.7473
-1		99.815	101.071	99.9562	100.413	99.3425	100.661	100.538	100.605	101.696	100.305	101.386	100.821	100.408	100.538						97.5998	101.174	99.7823	99.73	99.7439	99.1617	100.263	99.6364												100.481	101.153	100.599	107.319	88.6485	99.9914	99.6083	101.087
0		99.26	100.838	100.088	99.8819	101.195	101.009	100.069	100.451	99.0624	100.922	100.139	99.9484	100.237	100.069						100.933	98.7398	101.275	99.5772	100.256	101.066	100.822	100.381												100.593	100.526	99.4902	86.6817	105.777	100.921	99.9936	99.166
1		99.482	98.2999	97.4295	100.732	99.7011	100.715	99.3935	97.2541	91.4422	91.7308	96.8672	100.075	100.862	99.3935						100.461	99.9827	100.678	97.0098	100.356	99.6287	102.974	100.156												99.2257	100.744	99.6814	103.948	106.225	98.3636	98.7608	100.783
2		91.9619	86.6791	89.8819	93.6305	91.3329	94.5253	95.3732	96.1783	90.2659	90.0617	96.2018	92.2114	96.8311	95.3732						98.9519	96.3833	100.883	98.0032	99.1314	93.41317*	98.4883	97.8935												98.8511	99.7504	98.7255	106	105.719	100.172	99.435	99.166
3		90.1027	91.5231	91.457	90.8678	91.0938	101.143	94.6689	98.4529	94.3573	88.1869	95.3978	96.2909	96.8924	94.6689						98.0086	99.9051	101.145	97.4989	100.167	98.4431	100.723	99.4129												97.2401	97.5316	99.9363	103.479	101.296	99.4746	99.3579	99.5957

## Sheet: Figure_5G
	Day	Liraglutide																			CNO																			AP-hM3Dq-CNO
		RAT 597 F	RAT 655 F	RAT 792 F	RAT 587 M	RAT 653 M	RAT 652 M	UMR 458	RAT 327 F	RAT 268 F	RAT 269 F	RAT 328 F	UMR 526	UMR 524	UMR 458						Rat 618 F	Rat 624 F	Rat 785 M	Rat 789 M	Rat 651 M	Rat 617 F	RAT 784 M													RAT 169 F	Rat 639 M	RAT 642 M	Rat 650 F	RAT 649 F	RAT 923 F	RAT 912 M	RAT 963 M
-2		91.8062	147.17	57.542	68.8159	137.895	140.665	107.437	52.9864	126.735	101.326	59.3268	105.815	175.683	5.46778						95.4258	133.124	133.097	141.47	119.089	138.977	126.165													110.241	100.666	113.995	90.439	127.674	98.5014	104.657	100.954
-1		70.6608	142.013	65.9247	77.7874	110.652	147.382	118.843	72.1876	166.118	144.216	76.3975	67.5935	205.762	6.04825						112.632	93.653	79.2636	88.2234	89.2514	76.8033	87.6623													105.461	96.8405	87.4342	103.024	86.1936	102.225	95.1995	100.607
0		64.6696	139.119	45.9626	72.3941	124.919	170.991	111.665	72.4075	128.072	21.262	61.4606	80.4357	201.218	5.68298						91.9423	73.2226	87.6391	70.3062	91.6594	84.2194	86.1727													84.2985	102.493	98.5704	106.537	86.1326	99.2734	100.144	98.4395
1		18.4141	33.4591	19.1807	23.5955	11.1685	37.1419	53.1343	21.583	17.4807	10.6996	110.84	36.4669	53.5397	2.70416						101.126	75.8376	88.3674	86.356	96.3183	86.1497	89.3812													60.8628	57.4419	73.5892	81.6585	80.0935	72.9337	72.7534	73.5587
2		18.6784	5.15723	59.6732	19.032	14.1382	15.4099	63.0935	40.3444	21.9023	1.14312	22.7209	54.1663	51.9592	3.21101						89.3033	71.1795	93.3441	78.7349	91.5024	80.2574	88.4645													59.2013	64.2368	118.962	62.0488	98.7597	97.1844	99.5945	59.4712
3		35.2423	72.5786	18.9676	19.6543	19.1737	94.0402	98.98	67.7171	125.964	25.8345	43.1276	64.1095	96.9542	5.03738						88.67	83.1926	77.3215	71.6689	88.885	84.7274	84.7403													72.843	76.2847	96.7645	77.0732	91.1956	88.6921	90.2158	82.7048
