# Supplementary material for: A cross-species atlas of the dorsal vagal complex reveals neural mediators of the effects of cagrilintide on energy balance
Source: Nat Metab. 2026 Jun 8;8(6):1350–67. doi: 10.1038/s42255-026-01539-3 (PMC13303089; doi:10.1038/s42255-026-01539-3)
Supplement: Supplementary file 19 — Statistical source data for mouse experiments. [file 42255_2026_1539_MOESM19_ESM.xlsx]

## Sheet: Figure_6B
shPrlh	Control
0.0714958	1
0.325133	1.78795
0.601903	1.14679
0.291403	2.7563
0.231336	1.21121

## Sheet: Figure_6C
Week	shPrlh(M)												Control(M)
	5	10	23	24	29	35	36	39	40				3	4	7	8	12	16	20	25	26	31	32	38
0	0	0	0	0	0	0	0	0	0				0	0	0	0	0	0	0	0	0	0	0	0
1	5.2	2.6	6.4	6.7	7.3	2.2	5.9	5.5	2.1				3.6	3.1	-1	2.7	2.4	2	-0.2	7.4	4.3	4.1	4.6	3.6
2	11.7	6.7	12.4	3.5	16.9	6.8	13.9	16.1	5.6				6	5.9	1	4.9	2.9	4.2	0.5	17.1	6.6	6.4	9.4	5
3	27.8	12.3	16.6	26.7	25.2	16.6	24.2	16.6	14.6				8.4	8.6	2.8	6.7	3.5	4.6	-1.6	22	-1.4	12.2	13.9	4.2
4	34.5	14.9	23.3	33.6	36.9	28	35.6	20	26.8				11.1	12	3.8	7.5	6.2	6	-0.3	24.9	11	16.6	18.9	10.4

## Sheet: Figure_6D
Week	shPrlh(M)												Control(M)
	5	10	23	24	29	35	36	39	40
1	0	0	0	0	0	0	0	0	0				0	0	0	0	0	0	0	0	0	0	0	0
2	167.2	113	106.6	138.1	144.5	118.3	135.9	117.7	117.6				104.1	95.4	114.2	101.2	110.1	102.5	95.5	110.6	93.5	99.5	113.6	81.4
3	428	245	198.9	287	269.8	295.9	288.6	234.3	280.1				212.1	200.4	254.8	203.7	210.7	343.4	181.9	203.1	155	201.6	216.9	177.3
4	641.2	369	330.9	432.6	438	451.5	470.8	310.5	465.8				312.2	307.4	388.3	307.5	338.2	464	287.3	323.3	301.6	348	358.1	286.4

## Sheet: Figure_6E
Hours	shPrlh + Cagri												Control + Cagri												shPrlh + Vehicle												Control + Vehicle												shPrlh + Sema
	5	10	23	24	29	35	36	39	40				29	35	36	39	40				3	4	7	8	12	16	20	25	26	31	32	38									5	10	23	24	29	35	36	39	40
0	0	0	0	0	0	0	0	0	0				0	0	0	0	0	0	0	0	0	0	0	0	0	0	0	0	0	0	0	0	0				0	0	0	0	0	0	0	0	0	0	0	0	0
1	10	0	18.5606	18.2907	-0.233781	-0.472915	0	-0.791652	1.85631				0	10	0	0	0	30	0	0	0.698856	27.6656	9.22226	0.9953	10	0	17.0455	4.75557	28.0538	16.0791	11.5914	0	12.7879				0	20	0	0	20	10	30	14.8108	13.9771	-0.389656	9.96004	11.6118	9.84848
2	30	20	18.9394	17.9248	19.8714	14.1874	0.57957	42.7492	2.26882				20	10	0	0	10	20	20	0.321975	16.4231	27.6656	9.22226	1.65883	10	10	14.0152	5.12138	27.82	34.7592	19.4156	0	12.7879				20	30	20	0	20	30	30	13.8449	14.676	14.4173	32.4623	14.9295	21.2121
4	60	40	36.7424	17.9248	20.339	44.6905	1.15914	43.145	25.5758				40	10	30	0	10	30	20	16.7427	36.69	27.6656	18.4445	5.30827	40	40	26.5152	61.0908	51.1981	59.5873	28.6887	9.89565	52.8017				30	40	20	20	40	50	30	26.7239	46.474	22.2104	33.569	22.2284	27.2727
16	90	60	38.6364		39.9766		34.7742		35.8886				50	10	30	0	10	30	30	18.3526			20.289	31.5178	70	70		91.8191		91.7455		32.8535					70	50	80	50	40	60	80		60.1017	68.5795			30.303
24	90	70	39.0152	75.3575	58.2116	53.9123	31.007	112.81	41.2513				50	10	30	0	10	30	30	18.9965	100.286	27.6656	21.0267	35.1673	120	90	94.3182	97.3063	114.553	109.48	99.6861	73.6236	104.778				100	-0.2*	100	40	50	60	90	103.998	77.2236	91.5693	100.707	102.516	31.0606
[truncated: 10 more columns]

## Sheet: Figure_6F
Day	shPrlh + Cagri												Control + Cagri												shPrlh + Vehicle												Control + Vehicle												shPrlh + Sema
	5	10	23	24	29	35	36	39	40				3	4	7	8	12	16	20	25	26	31	32	38	5	10	23	24	29	35	36	39	40				3	4	7	8	12	16	20	25	26	31	32	38	23
0	100	100	101.241	100.206	102.481	101.018	101.35	104.024	100.916				100	100	100	100	100	100	100	100.706	101.978	101.233	100.504	101.183	100	100	100.89	101.221	100.43	101.347	100.538	101.62	101.524				100	100	100	100	100	100	100	101.36	101.88	100.008	100.715	100.606	100.676
1	92.1276	98.7998	99.6555	98.702	100.253	99.6712	99.3446	102.929	99.992				92.3203	97.414	100.645	97.173	97.595	98.197	98.326	98.3376	99.9565	98.3408	98.2596	98.5563	101.513	100.291	100.26	99.1952	101.766	99.309	100.658	100.681	102.549				99.739	97.9889	99.949	99.0899	99.5024	99.2101	99.6831	100.992	100.754	99.7792	100.854	100.468	97.6573
2	98.6991	98.046	97.4382	97.8107	99.2483	100.26	98.2549	102.735	99.2203				95.6046	95.166	98.0772	94.661	95.299	95.776	97.408	96.4671	99.1265	96.0036	96.4257	97.7577	100.455	100.712	100.648	100.208	103.073	98.7677	101.311	101.64	98.7636				99.804	96.2693	100.204	97.7985	98.924	98.5519	103.636	102.017	101.22	100.128	100.812	100.87	96.7663
3	98.7998	93.9	96.4849	96.73	98.529	100.828	97.0625	101.575	99.8151				94.5752	93.824	97.1157	92.965	93.663	93.96	96.9	95.1912	99.3943	94.9577	95.3036	97.3064	101.967	101.338	100.963	100.871	103.516	96.9826	101.486	101.474	104.765				99.723	96.0847	100.369	98.0199	98.3995	99.5261	100.563	102.267	101.755	100.27	101.3	100.995	96.3299
4	98.2291	96.3003	95.3659	96.4292	99.3869	100.355	96.5177	102.246	100				93.7745	93.202	96.4706	92.242	92.536	93.449	96.727	94.1749	99.4077	94.8415	93.711	97.1906	102.162	102.147	100.987	101.127	103.938	96.3146	102.507	101.797	105.8				99.723	97.0174	100.28	97.9215	99.341	99.7367	100.924	101.899	101.675	100.652	101.161	102.339	95.5298
5	99.06	96.0623	95.2208	96.4737	98.9103	100.565	95.9886	102.929	99.6544				92.8758	92.809	96.4832	92.163	91.519	93.22	96.198	93.6018	98.8722	93.7956	92.782	96.2995	101.93	102.557	101.144	100.956	104.479	95.5315	102.93	101.682	107.055				99.69	97.2991	101.17	97.528	98.3457	99.842	101.18	102.464	100.799	100.946	102.514	102.09	94.7297
6	99.102	95.2688	94.6095	97.8107	99.7075	100.828	95.9176	105.094	99.9277				92.0261	92.154	95.7116	91.466	90.034	92.077	96.446	93.418	99.3273	93.5632	92.6251	97.2948	102.339	102.481	101.362	100.738	105.255	97.4318	104.283	103.164	107.651				99.462	98.0569	101.209	99.0038	99.6772	99.4997	101.47	103.069	101.436	101.502	103.099	103.254	94.8388
7	98.6991	94.8621	94.4955	98.0781	98.1997	100.807	95.6412	103.728	99.7187				92.0425	91.456	95.2815	91.519	89.787	92.063	95.766	93.0396	100.197	93.7956	92.239	97.2138	102.134	103.172	100.684	99.1952	106.739	96.1419	104.145	102.496	108.832				99.853	97.7849	100.865	98.684	100.081	100.039	102.254	103.108	101.607	101.709	103.35	104.016	94.2478
8	98.6236	94.0984	93.7702	98.9249	97.9484	100.871	95.5306	104.436	99.5579				91.6013	91.052	94.6237	91.045	88.632	92.696	95.453	92.3368	100.706	93.0467	88.8004	97.723	102.728	103.463	102.258	99.2142	66.37022479*	94.7253	104.771	102.308	109.156				99.788	98.737	100.509	100.061	100.659	100.092	101.998	104.436	101.971	101.469	103.434	104.626	94.2932
[truncated: 10 more columns]

## Sheet: Figure_6G
Day	shPrlh + Cagri												Control + Cagri												shPrlh + Vehicle												Control + Vehicle												shPrlh + Sema
X	5	10	23	24	29	35	36	39	40				3	4	7	8	12	16	20	25	26	31	32	38	5	10	23	24	29	35	36	39	40				3	4	7	8	12	16	20	25	26	31	32	38	23
1	90	70	39.0152	75.3575	58.2116	53.9123	31.007	112.81	41.2513				50	10	30	0	10	30	30	18.9965	100.286	27.6656	21.0267	35.1673	120	90	94.3182	97.3063	114.553	109.48	99.6861	73.6236	104.778				100	-20	10	40	50	60	90	103.998	77.2236	91.5693	100.707	102.516	31.0606
2	170	140	41.2879	149.618	64.2899	128.16	75.3441	207.017	81.8838				50	10	40	10	10	30	60	37.3491	198.475	28.8346	22.5023	77.9652	200	190	189.015	196.807	239.86	207.61	201.111	210.579	222.551				200	50	210	70	130	110	180	225.06	178.907	190.152	198.832	207.354	48.1061
3	230	190	57.197	218.39	97.9544	200.752	108.669	284.203	150.155				70	20	40	10	10	30	100	58.2774	300.508	41.6932	42.0535	132.375	320	300	276.515	342.767	338.048	283.985	297.319	327.348	320.11				300	90	300	170	200	210	280	319.077	294.219	281.332	294.743	300.249	81.4394
4	280	260	79.5455	293.748	205.026	271.926	149.239	403.347	224.613				120	50	50	50	50	90	140	85.0013	397.999	86.5037	58.2847	196.738	410	400	361.364	499.335	425.95	394.411	437.575	450.45	416.226				400	180	390	270	310	330	380	411.162	398.698	392.774	389.179	401.769	115.53
5	340	310	121.212	376.787	294.565	342.863	198.213	504.678	295.565				160	80	110	110	60	170	180	121.063	487.103	113.39	85.2136	268.399	500	520	444.697	611.64	522.034	494.196	526.539	569.989	530.492				480	270	530	370	450	460	480	500.993	491.645	515.515	504.642	494.664	143.939
6	430	360	150	520.918	392.051	436.973	250.664	653.508	354.349				210	110	140	170	110	230	230	165.495	592.281	171.838	102.92	333.094	600	620	541.667	739.674	650.38	589.725	669.404	684.383	633.62				580	390	640	520	550	550	590	618.192	580.75	620.333	622.687	616.091	195.076
7	500	400	201.136	632.857	447.925	512.64	306.882	721.591	396.012				270	120	190	240	160	310	270	210.25	695.712	221.325	137.227	400.774	690	710	632.197	754.307	746.464	651.204	792.852	769.881	738.811				710	510	730	650	660	690	710	720.58	674.047	711.902	720.812	728.228	229.167
8	570	460	214.394	759.428	501.695	585.942	357.305	835.193	445.72				320	200	230	300	190	400	320	232.788	797.395	278.994	179.281	474.426	790	800	720.076	839.541	833.665	747.915	900.652	839.547	823.582				800	650	810	800	800	800	800	827.797	748.126	790.613	822.625	830.412	283.712
9			248.106	931.726	561.777	690.219	432.07	971.357	507.597					270		390	270	520	380	289.133	911.658	368.615	210.636	554.05	860	900	919.697	938.676	928.58	857.395	1003.53	918.712	913.097				890		910					933.083	853.304	882.182	905.994	925.961	352.652
10			321.591	1064.88	659.264	775.817	535.813	1168.48	571.949							500	340	640	470	355.138	1029.07	440.701	272.61	639.646	990	1020	1001.14	998.304	1027.24	952.687	1093.65	1010.15	1006.33				1000		1000					1011.97	974.555	974.92	1009.28	1022.17	445.833
11			393.939	1184.5	757.218	840.133	633.76	1284.06	658.371					450		590	430	780	550	420.177	1140.88	524.088	359.668	754.106	1100	1100	1116.67	1102.56	1099.71	1089.12	1146.97	1100.4	1093.98				1100		1100					1102.12	1098.25	1099.61	1100.03	1106.44	568.939
[truncated: 10 more columns]
